# Supplementary material for: Millimeter wave direct-current transmission and reflection spectral data of some organic photo-responsive materials
Source: Data Brief. 2019 Dec 17;28:104996. doi: 10.1016/j.dib.2019.104996 (PMC6938801; doi:10.1016/j.dib.2019.104996)
Supplement: Multimedia component [file mmc1.zip]

Archive with 10 entries (10 files):
- NCSU-DPP3T-110-160GHz-Reflection
- NCSU-FTAZ-110-160GHz-Reflection
- NCSU-P3HT-PCBM-95-5-Spin90RPM-110-160GHz-Reflection
- NCSU-P3HT-PCBM-95-5-Spin250RPM-110-160GHz-Reflection
- NCSU-Y5@55DegColdSoln-110-160GHz-Reflection
- NCSU-Y5@55DegCFromColdSoln-110-160GHz-Transmission
- NCSU-P3HT-PCBM-95-5@250RPM-110-160GHz-Transmission
- NCSU-P3HT-PCBM-95-5@90RPM-110-160GHz-Transmission
- NCSU-FTAZ-110-160GHz-Transmission
- NCSU-DPP3T-110-160GHz-Transmission
