# Supplementary material for: Millimeter wave direct-current transmission and reflection spectral data of some organic photo-responsive materials
Source: Data Brief. 2019 Dec 17;28:104996. doi: 10.1016/j.dib.2019.104996 (PMC6938801; doi:10.1016/j.dib.2019.104996)
Supplement: Multimedia component [file mmc1.zip › NCSU-DPP3T-110-160GHz-Reflection]

1.100000E+2	-2.299030E-1	6.114745E-5	-8.521370E-2	1.467785E-5
1.101000E+2	-2.213598E-1	5.896283E-5	-8.643223E-2	1.681779E-5
1.102000E+2	-2.149262E-1	1.768772E-5	-7.825147E-2	1.785216E-5
1.103000E+2	-1.966830E-1	6.464628E-5	-7.642023E-2	1.786043E-5
1.104000E+2	-1.948381E-1	1.772626E-5	-7.972464E-2	1.061378E-5
1.105000E+2	-1.869683E-1	8.870241E-6	-7.541133E-2	2.107876E-5
1.106000E+2	-1.944645E-1	3.052216E-5	-7.399248E-2	2.217512E-5
1.107000E+2	-1.825771E-1	3.680809E-5	-6.776090E-2	1.179368E-5
1.108000E+2	-1.882949E-1	2.304120E-5	-6.004701E-2	1.408194E-5
1.109000E+2	-1.727740E-1	1.433205E-5	-5.959813E-2	1.751631E-5
1.110000E+2	-1.731869E-1	3.287809E-5	-5.549446E-2	6.818253E-6
1.111000E+2	-1.607683E-1	2.746769E-5	-5.577564E-2	9.182213E-6
1.112000E+2	-1.745150E-1	1.845460E-5	-5.205764E-2	9.359806E-6
1.113000E+2	-1.492981E-1	8.766604E-6	-4.891848E-2	1.354703E-5
1.114000E+2	-1.641268E-1	9.735691E-6	-5.307010E-2	7.689336E-6
1.115000E+2	-1.578507E-1	1.521464E-5	-5.793845E-2	9.807332E-6
1.116000E+2	-1.778407E-1	5.405148E-5	-6.068710E-2	1.185219E-5
1.117000E+2	-1.701374E-1	2.555216E-5	-5.912511E-2	1.426588E-5
1.118000E+2	-1.834186E-1	2.706706E-5	-6.455334E-2	1.085234E-5
1.119000E+2	-1.926837E-1	4.218309E-5	-6.586302E-2	1.151016E-5
1.120000E+2	-1.851631E-1	3.814585E-5	-6.550575E-2	1.139428E-5
1.121000E+2	-1.896432E-1	2.670043E-5	-6.876132E-2	8.089981E-6
1.122000E+2	-2.072842E-1	2.392240E-5	-6.796869E-2	7.272886E-6
1.123000E+2	-2.167845E-1	3.464926E-5	-7.652357E-2	1.055762E-5
1.124000E+2	-2.242775E-1	1.980421E-5	-7.324873E-2	1.497180E-5
1.125000E+2	-2.050920E-1	1.424555E-5	-6.895798E-2	1.698778E-5
1.126000E+2	-2.131550E-1	1.357078E-5	-6.818567E-2	1.212040E-5
1.127000E+2	-2.077846E-1	2.413939E-5	-6.245240E-2	1.311297E-5
1.128000E+2	-2.115647E-1	2.500021E-5	-6.275373E-2	1.249067E-5
1.129000E+2	-2.060140E-1	1.713783E-5	-5.869239E-2	1.765028E-5
1.130000E+2	-2.139147E-1	2.458284E-5	-6.274598E-2	7.805156E-6
1.131000E+2	-1.866271E-1	2.063046E-5	-5.606524E-2	1.820406E-5
1.132000E+2	-1.855192E-1	2.580243E-5	-5.232003E-2	1.133867E-5
1.133000E+2	-1.728385E-1	2.109348E-5	-4.617666E-2	1.697844E-5
1.134000E+2	-1.560545E-1	2.283049E-5	-3.980965E-2	1.546451E-5
1.135000E+2	-1.571505E-1	2.421215E-5	-3.964486E-2	7.238848E-6
1.136000E+2	-1.555411E-1	2.035514E-5	-3.947881E-2	3.548041E-6
1.137000E+2	-1.671448E-1	3.383757E-5	-4.286466E-2	1.286562E-5
1.138000E+2	-1.778184E-1	2.267332E-5	-4.653539E-2	6.944432E-6
1.139000E+2	-2.066910E-1	3.016514E-5	-5.337052E-2	7.660845E-6
1.140000E+2	-2.246369E-1	3.584702E-5	-5.580562E-2	7.081441E-6
1.141000E+2	-2.132575E-1	2.573313E-5	-5.612783E-2	1.107036E-5
1.142000E+2	-2.330246E-1	2.281383E-5	-6.186738E-2	8.936474E-6
1.143000E+2	-2.269569E-1	3.606955E-5	-5.939076E-2	1.352922E-5
1.144000E+2	-2.426351E-1	3.027815E-5	-6.282408E-2	1.561300E-5
1.145000E+2	-2.575461E-1	3.468354E-5	-5.760243E-2	1.171290E-5
1.146000E+2	-2.381830E-1	3.163539E-5	-5.990936E-2	1.467651E-5
1.147000E+2	-2.437907E-1	3.160974E-5	-5.909427E-2	1.402360E-5
1.148000E+2	-2.511021E-1	3.768855E-5	-5.578269E-2	1.499113E-5
1.149000E+2	-2.475763E-1	3.127587E-5	-6.129751E-2	9.317876E-6
1.150000E+2	-2.406285E-1	3.359795E-5	-5.800826E-2	4.410145E-6
1.151000E+2	-2.461103E-1	2.562681E-5	-5.800550E-2	1.412623E-5
1.152000E+2	-2.477861E-1	5.944447E-5	-6.079628E-2	1.413885E-5
1.153000E+2	-2.399419E-1	2.405296E-5	-5.530289E-2	1.573119E-5
1.154000E+2	-2.432943E-1	1.810561E-5	-6.228516E-2	2.209918E-5
1.155000E+2	-2.504439E-1	3.678058E-5	-5.868826E-2	1.012810E-5
1.156000E+2	-2.344197E-1	4.190635E-5	-5.386423E-2	1.845163E-5
1.157000E+2	-2.341492E-1	2.420448E-5	-5.025826E-2	9.938830E-6
1.158000E+2	-2.138288E-1	2.949828E-5	-4.580771E-2	1.002541E-5
1.159000E+2	-2.077404E-1	1.656630E-5	-4.536477E-2	1.600697E-5
1.160000E+2	-2.068340E-1	1.783782E-5	-4.258829E-2	2.242845E-5
1.161000E+2	-2.176086E-1	2.464043E-5	-4.137193E-2	7.706665E-6
1.162000E+2	-2.163903E-1	2.692558E-5	-3.715414E-2	5.924978E-6
1.163000E+2	-2.261482E-1	3.169655E-5	-3.903181E-2	1.020094E-5
1.164000E+2	-2.391909E-1	3.978991E-5	-4.536983E-2	1.416238E-5
1.165000E+2	-2.244892E-1	5.271037E-5	-4.090264E-2	1.955520E-5
1.166000E+2	-2.473498E-1	2.182959E-5	-3.967814E-2	1.452967E-5
1.167000E+2	-2.517379E-1	5.031113E-5	-4.044302E-2	1.242733E-5
1.168000E+2	-2.520666E-1	3.087364E-5	-3.808797E-2	1.102934E-5
1.169000E+2	-2.567050E-1	4.421285E-5	-3.895900E-2	1.708036E-5
1.170000E+2	-2.604838E-1	3.926217E-5	-3.746078E-2	7.729175E-6
1.171000E+2	-2.604400E-1	1.249789E-5	-3.891068E-2	1.740287E-5
1.172000E+2	-2.451090E-1	3.354657E-5	-3.814531E-2	1.083098E-5
1.173000E+2	-2.670562E-1	3.193616E-5	-3.999542E-2	1.008683E-5
1.174000E+2	-2.581919E-1	4.624226E-5	-3.812792E-2	1.806790E-5
1.175000E+2	-2.633202E-1	4.316209E-5	-4.161733E-2	1.078784E-5
1.176000E+2	-2.578016E-1	4.390750E-5	-4.168582E-2	8.254691E-6
1.177000E+2	-2.605867E-1	1.318837E-5	-4.033009E-2	1.625639E-5
1.178000E+2	-2.473393E-1	4.391378E-5	-4.165768E-2	2.145687E-5
1.179000E+2	-2.767444E-1	2.654659E-5	-3.431881E-2	3.713324E-6
1.180000E+2	-2.495924E-1	1.823167E-5	-3.345519E-2	6.675578E-6
1.181000E+2	-2.533167E-1	2.343918E-5	-3.397660E-2	9.022329E-6
1.182000E+2	-2.430812E-1	5.016270E-5	-3.354735E-2	1.368626E-5
1.183000E+2	-2.387494E-1	5.210332E-5	-2.998874E-2	2.139689E-5
1.184000E+2	-2.174052E-1	1.288684E-5	-2.563264E-2	1.083247E-5
1.185000E+2	-2.303292E-1	3.390626E-5	-2.736641E-2	7.675278E-6
1.186000E+2	-2.309854E-1	2.234456E-5	-3.025906E-2	5.817073E-6
1.187000E+2	-2.451273E-1	1.658422E-5	-3.222664E-2	1.564283E-5
1.188000E+2	-2.361378E-1	1.317980E-5	-2.771407E-2	7.983987E-6
1.189000E+2	-2.523485E-1	1.985483E-5	-2.928128E-2	4.605223E-6
1.190000E+2	-2.428808E-1	1.857218E-5	-3.117682E-2	5.795767E-6
1.191000E+2	-2.498961E-1	2.808953E-5	-2.676162E-2	8.237902E-6
1.192000E+2	-2.632795E-1	1.883930E-5	-2.901518E-2	6.699905E-6
1.193000E+2	-2.792154E-1	2.818755E-5	-2.485159E-2	7.265538E-6
1.194000E+2	-2.922656E-1	2.098656E-5	-2.620209E-2	4.491945E-6
1.195000E+2	-2.905575E-1	1.146750E-5	-2.640540E-2	9.764334E-6
1.196000E+2	-2.751460E-1	2.380548E-5	-2.648324E-2	1.472794E-5
1.197000E+2	-2.984453E-1	3.596861E-5	-2.790159E-2	2.031433E-5
1.198000E+2	-2.905762E-1	2.462494E-5	-2.720760E-2	1.613313E-5
1.199000E+2	-2.923377E-1	2.247530E-5	-2.667002E-2	7.407650E-6
1.200000E+2	-2.841342E-1	3.246847E-5	-2.682162E-2	1.000503E-5
1.201000E+2	-3.075742E-1	6.176496E-5	-2.872130E-2	7.322878E-6
1.202000E+2	-2.912758E-1	6.975247E-5	-2.859725E-2	9.799620E-6
1.203000E+2	-3.031308E-1	3.699007E-5	-2.637562E-2	8.399536E-6
1.204000E+2	-2.616775E-1	2.051229E-5	-2.354240E-2	5.300406E-6
1.205000E+2	-2.701239E-1	4.685283E-5	-1.885445E-2	3.412721E-6
1.206000E+2	-2.750491E-1	8.376774E-5	-2.070107E-2	5.454519E-6
1.207000E+2	-2.783866E-1	4.144182E-5	-2.127479E-2	4.265766E-6
1.208000E+2	-2.863434E-1	2.703663E-5	-2.109261E-2	6.083066E-6
1.209000E+2	-2.847166E-1	3.528870E-5	-1.995605E-2	3.440173E-6
1.210000E+2	-2.868689E-1	3.984129E-5	-1.795217E-2	3.285688E-6
1.211000E+2	-2.740651E-1	4.875874E-5	-1.877761E-2	5.179803E-6
1.212000E+2	-2.736153E-1	2.682048E-5	-1.821115E-2	6.118586E-6
1.213000E+2	-2.501735E-1	1.353101E-5	-1.894809E-2	3.632045E-6
1.214000E+2	-2.588686E-1	3.408290E-5	-1.851813E-2	8.973344E-6
1.215000E+2	-2.468285E-1	2.799201E-5	-1.687380E-2	3.482275E-6
1.216000E+2	-2.417340E-1	3.072654E-5	-1.699203E-2	1.179156E-5
1.217000E+2	-2.249310E-1	4.710729E-5	-1.522194E-2	2.217707E-6
1.218000E+2	-2.353707E-1	3.371067E-5	-1.745804E-2	6.466849E-6
1.219000E+2	-2.516876E-1	3.410847E-5	-1.548124E-2	8.155332E-6
1.220000E+2	-2.495066E-1	2.578051E-5	-1.480532E-2	3.261113E-6
1.221000E+2	-2.285713E-1	2.685890E-5	-1.663969E-2	3.924079E-6
1.222000E+2	-2.501780E-1	3.884950E-5	-1.686396E-2	1.023496E-5
1.223000E+2	-2.376916E-1	1.695496E-5	-1.988318E-2	3.791428E-6
1.224000E+2	-2.517156E-1	2.487743E-5	-1.934020E-2	4.509092E-6
1.225000E+2	-2.427801E-1	3.051042E-5	-1.861025E-2	5.047494E-6
1.226000E+2	-2.769714E-1	3.556782E-5	-2.034174E-2	5.013689E-6
1.227000E+2	-2.435742E-1	4.632608E-5	-2.341645E-2	9.223901E-6
1.228000E+2	-2.705089E-1	4.941490E-5	-2.430497E-2	5.284180E-6
1.229000E+2	-2.686397E-1	2.637711E-5	-2.461630E-2	1.269231E-5
1.230000E+2	-2.830085E-1	2.741084E-5	-2.719842E-2	3.816427E-6
1.231000E+2	-2.909533E-1	3.486396E-5	-2.695653E-2	6.757351E-6
1.232000E+2	-2.905469E-1	1.692271E-5	-2.918368E-2	9.485983E-6
1.233000E+2	-3.021425E-1	4.345976E-5	-2.894284E-2	1.446528E-5
1.234000E+2	-2.782036E-1	4.197770E-5	-2.520547E-2	7.076555E-6
1.235000E+2	-2.861511E-1	6.840190E-5	-2.961200E-2	5.124849E-6
1.236000E+2	-2.676915E-1	2.652714E-5	-2.802176E-2	6.993429E-6
1.237000E+2	-2.750251E-1	1.000448E-5	-2.430121E-2	7.912457E-6
1.238000E+2	-2.821160E-1	1.439890E-5	-2.400656E-2	1.177256E-5
1.239000E+2	-2.573807E-1	3.297765E-5	-2.327733E-2	9.249481E-6
1.240000E+2	-2.907610E-1	4.514220E-5	-2.601543E-2	1.074309E-5
1.241000E+2	-2.777633E-1	3.177538E-5	-2.394690E-2	1.112906E-5
1.242000E+2	-2.989368E-1	3.938448E-5	-3.122555E-2	1.766652E-5
1.243000E+2	-2.814554E-1	2.902796E-5	-3.107211E-2	6.271962E-6
1.244000E+2	-2.966525E-1	4.188103E-5	-3.243120E-2	8.633845E-6
1.245000E+2	-2.798954E-1	4.351373E-5	-3.209662E-2	3.394108E-6
1.246000E+2	-2.879466E-1	3.787129E-5	-3.480114E-2	9.689034E-6
1.247000E+2	-2.835198E-1	1.920578E-5	-3.518962E-2	5.735442E-6
1.248000E+2	-2.801178E-1	5.463253E-5	-3.208459E-2	1.601355E-5
1.249000E+2	-2.565840E-1	2.706355E-5	-3.762776E-2	9.304344E-6
1.250000E+2	-2.880383E-1	4.954583E-5	-4.048567E-2	7.750722E-6
1.251000E+2	-2.884611E-1	1.693869E-5	-3.927392E-2	8.503066E-6
1.252000E+2	-3.070368E-1	4.098618E-5	-4.078963E-2	1.063775E-5
1.253000E+2	-2.939613E-1	3.409938E-5	-4.156893E-2	8.143294E-6
1.254000E+2	-3.316325E-1	2.791208E-5	-4.810940E-2	1.079079E-5
1.255000E+2	-3.014148E-1	3.724520E-5	-4.345735E-2	5.735147E-6
1.256000E+2	-3.009002E-1	2.772622E-5	-4.492100E-2	1.060901E-5
1.257000E+2	-2.938553E-1	1.900187E-5	-4.786230E-2	6.983813E-6
1.258000E+2	-2.987031E-1	4.051508E-5	-4.696297E-2	9.548133E-6
1.259000E+2	-2.950460E-1	3.257464E-5	-4.880663E-2	1.790557E-5
1.260000E+2	-2.807929E-1	4.269581E-5	-4.583699E-2	1.125863E-5
1.261000E+2	-2.658254E-1	2.700675E-5	-4.959707E-2	1.202681E-5
1.262000E+2	-2.815083E-1	3.758618E-5	-4.880926E-2	1.030197E-5
1.263000E+2	-2.654639E-1	1.888512E-5	-4.862307E-2	1.014132E-5
1.264000E+2	-2.708300E-1	2.625647E-5	-5.062848E-2	9.903061E-6
1.265000E+2	-2.642581E-1	3.925429E-5	-4.984320E-2	1.070440E-5
1.266000E+2	-2.950316E-1	3.455329E-5	-5.638517E-2	1.416913E-5
1.267000E+2	-2.642050E-1	4.518047E-5	-5.765930E-2	8.692684E-6
1.268000E+2	-2.843765E-1	6.624697E-5	-5.516044E-2	9.883688E-6
1.269000E+2	-2.759022E-1	2.678004E-5	-5.517343E-2	1.510655E-5
1.270000E+2	-2.841558E-1	5.794682E-5	-5.306803E-2	1.300506E-5
1.271000E+2	-2.537691E-1	1.661146E-5	-5.289111E-2	9.342547E-6
1.272000E+2	-2.650538E-1	4.440044E-5	-4.591525E-2	1.456175E-5
1.273000E+2	-2.569640E-1	5.726939E-5	-4.924027E-2	1.185224E-5
1.274000E+2	-2.636782E-1	2.679593E-5	-5.229836E-2	6.492873E-6
1.275000E+2	-2.794161E-1	5.371344E-5	-5.519157E-2	1.384050E-5
1.276000E+2	-2.890007E-1	6.168284E-5	-5.792020E-2	1.361122E-5
1.277000E+2	-2.884355E-1	1.824648E-5	-5.602581E-2	1.235343E-5
1.278000E+2	-2.843331E-1	4.167008E-5	-5.362316E-2	1.601820E-5
1.279000E+2	-2.767466E-1	2.406433E-5	-5.198182E-2	8.318270E-6
1.280000E+2	-2.837584E-1	4.415322E-5	-5.650209E-2	8.817980E-6
1.281000E+2	-2.815171E-1	3.266616E-5	-5.751276E-2	1.112172E-5
1.282000E+2	-2.969034E-1	3.855737E-5	-6.264666E-2	1.517358E-5
1.283000E+2	-2.885764E-1	3.059603E-5	-6.458452E-2	1.122578E-5
1.284000E+2	-2.922986E-1	5.193680E-5	-6.819061E-2	8.696313E-6
1.285000E+2	-2.858373E-1	3.294899E-5	-7.364105E-2	2.085721E-5
1.286000E+2	-2.834504E-1	2.889225E-5	-7.378823E-2	7.904076E-6
1.287000E+2	-2.925279E-1	3.017473E-5	-7.693297E-2	1.697320E-5
1.288000E+2	-2.825524E-1	2.597993E-5	-7.392642E-2	1.196269E-5
1.289000E+2	-2.898253E-1	5.259358E-5	-7.535889E-2	1.130785E-5
1.290000E+2	-2.989865E-1	5.743291E-5	-7.788405E-2	1.165007E-5
1.291000E+2	-2.881720E-1	3.341301E-5	-7.236592E-2	1.208212E-5
1.292000E+2	-2.586741E-1	5.111549E-5	-7.219302E-2	1.267692E-5
1.293000E+2	-2.871921E-1	5.324665E-5	-7.690647E-2	1.571318E-5
1.294000E+2	-2.798013E-1	4.276302E-5	-7.708216E-2	9.929824E-6
1.295000E+2	-2.787075E-1	2.568912E-5	-8.088368E-2	1.071004E-5
1.296000E+2	-2.667509E-1	8.874859E-6	-8.143075E-2	1.776204E-5
1.297000E+2	-2.866468E-1	3.847413E-5	-8.438689E-2	9.301994E-6
1.298000E+2	-2.548702E-1	1.848900E-5	-7.968184E-2	1.796560E-5
1.299000E+2	-2.896174E-1	2.438108E-5	-8.849716E-2	2.028226E-5
1.300000E+2	-2.597252E-1	1.512209E-5	-8.517490E-2	1.368321E-5
1.301000E+2	-2.938172E-1	5.005921E-5	-9.515798E-2	1.075846E-5
1.302000E+2	-2.664120E-1	2.511692E-5	-9.239700E-2	1.466603E-5
1.303000E+2	-3.047471E-1	6.574090E-5	-8.998500E-2	1.921789E-5
1.304000E+2	-2.758627E-1	6.557358E-5	-8.972992E-2	1.734735E-5
1.305000E+2	-2.945618E-1	3.989564E-5	-8.685423E-2	1.692113E-5
1.306000E+2	-2.762438E-1	2.755806E-5	-8.765534E-2	1.658185E-5
1.307000E+2	-3.069250E-1	4.262365E-5	-9.048167E-2	1.073379E-5
1.308000E+2	-2.947661E-1	3.203613E-5	-9.529810E-2	1.080813E-5
1.309000E+2	-3.165949E-1	3.304454E-5	-9.447957E-2	2.396021E-5
1.310000E+2	-3.064206E-1	2.087138E-5	-9.695015E-2	1.793843E-5
1.311000E+2	-3.370470E-1	2.985182E-5	-1.047686E-1	2.069976E-5
1.312000E+2	-3.199744E-1	2.888704E-5	-9.947464E-2	2.024582E-5
1.313000E+2	-3.365237E-1	4.420432E-5	-1.115758E-1	2.426647E-5
1.314000E+2	-3.164534E-1	2.886874E-5	-1.088793E-1	2.746285E-5
1.315000E+2	-3.298020E-1	6.332615E-5	-1.020149E-1	1.622273E-5
1.316000E+2	-3.235266E-1	2.407640E-5	-1.120584E-1	1.789628E-5
1.317000E+2	-3.316893E-1	5.893948E-5	-1.087222E-1	1.662998E-5
1.318000E+2	-3.186374E-1	3.554820E-5	-1.104246E-1	1.931966E-5
1.319000E+2	-3.513063E-1	5.582347E-5	-1.133596E-1	2.852496E-5
1.320000E+2	-3.212549E-1	3.405366E-5	-1.129560E-1	1.854017E-5
1.321000E+2	-3.260317E-1	3.344089E-5	-1.112639E-1	1.178786E-5
1.322000E+2	-3.246804E-1	4.355681E-5	-1.078182E-1	2.001192E-5
1.323000E+2	-3.223789E-1	6.072368E-5	-1.044678E-1	1.650041E-5
1.324000E+2	-3.037934E-1	8.124235E-5	-9.419248E-2	2.043933E-5
1.325000E+2	-3.216741E-1	3.947566E-5	-1.005200E-1	2.026689E-5
1.326000E+2	-3.064706E-1	4.784103E-5	-9.731556E-2	1.927040E-5
1.327000E+2	-3.054422E-1	5.826484E-5	-9.263818E-2	1.121615E-5
1.328000E+2	-2.855125E-1	3.066388E-5	-9.996342E-2	8.730625E-6
1.329000E+2	-3.067183E-1	4.792412E-5	-9.893767E-2	1.509576E-5
1.330000E+2	-2.850354E-1	4.179711E-5	-1.048595E-1	1.314110E-5
1.331000E+2	-2.810987E-1	2.754814E-5	-1.028561E-1	2.397478E-5
1.332000E+2	-2.873743E-1	3.062377E-5	-1.141229E-1	1.538181E-5
1.333000E+2	-3.062538E-1	3.967206E-5	-1.198182E-1	1.719886E-5
1.334000E+2	-3.254219E-1	2.740506E-5	-1.278915E-1	1.287330E-5
1.335000E+2	-3.006573E-1	2.586903E-5	-1.243643E-1	2.324131E-5
1.336000E+2	-3.320393E-1	2.361100E-5	-1.261391E-1	1.370339E-5
1.337000E+2	-3.230002E-1	3.768453E-5	-1.307553E-1	3.439520E-5
1.338000E+2	-3.364205E-1	5.886136E-5	-1.271726E-1	2.928237E-5
1.339000E+2	-3.307840E-1	3.707347E-5	-1.248655E-1	2.108723E-5
1.340000E+2	-3.526649E-1	5.918598E-5	-1.244368E-1	2.927463E-5
1.341000E+2	-3.306579E-1	2.732991E-5	-1.207036E-1	7.170893E-6
1.342000E+2	-3.457788E-1	4.750189E-5	-1.425983E-1	2.671942E-5
1.343000E+2	-3.595151E-1	4.057894E-5	-1.384584E-1	1.471215E-5
1.344000E+2	-3.552436E-1	5.184411E-5	-1.470984E-1	2.184467E-5
1.345000E+2	-3.434257E-1	2.974184E-5	-1.463236E-1	1.498640E-5
1.346000E+2	-3.517104E-1	6.343475E-5	-1.519843E-1	2.823043E-5
1.347000E+2	-3.367273E-1	6.098856E-5	-1.521601E-1	2.252079E-5
1.348000E+2	-3.332819E-1	3.895717E-5	-1.503379E-1	2.784707E-5
1.349000E+2	-3.172113E-1	4.164160E-5	-1.456422E-1	1.371255E-5
1.350000E+2	-3.496550E-1	3.608824E-5	-1.467573E-1	3.068927E-5
1.351000E+2	-3.012943E-1	5.798025E-5	-1.351063E-1	1.486788E-5
1.352000E+2	-3.202137E-1	3.767690E-5	-1.268349E-1	1.515220E-5
1.353000E+2	-2.812374E-1	3.265380E-5	-1.162599E-1	1.825049E-5
1.354000E+2	-3.139264E-1	2.832025E-5	-1.252989E-1	3.335332E-5
1.355000E+2	-2.928793E-1	4.363899E-5	-1.210374E-1	1.647570E-5
1.356000E+2	-3.168511E-1	4.266220E-5	-1.305807E-1	3.378999E-5
1.357000E+2	-3.051104E-1	2.005912E-5	-1.276364E-1	1.656042E-5
1.358000E+2	-3.177043E-1	3.201107E-5	-1.229387E-1	3.196264E-5
1.359000E+2	-3.034561E-1	2.651144E-5	-1.189312E-1	1.105358E-5
1.360000E+2	-3.147506E-1	1.731816E-5	-1.189469E-1	1.469523E-5
1.361000E+2	-2.985878E-1	2.980838E-5	-1.208109E-1	3.250972E-5
1.362000E+2	-3.207311E-1	3.023094E-5	-1.137935E-1	2.694419E-5
1.363000E+2	-2.865174E-1	4.362892E-5	-1.150081E-1	1.451312E-5
1.364000E+2	-3.211541E-1	5.641224E-5	-1.292779E-1	1.857741E-5
1.365000E+2	-3.116492E-1	4.640599E-5	-1.244518E-1	1.908137E-5
1.366000E+2	-3.223725E-1	4.873698E-5	-1.264628E-1	1.141382E-5
1.367000E+2	-2.957863E-1	4.073384E-5	-1.233052E-1	1.662920E-5
1.368000E+2	-3.297624E-1	5.322910E-5	-1.327479E-1	8.367486E-6
1.369000E+2	-3.120366E-1	3.564961E-5	-1.318657E-1	2.794326E-5
1.370000E+2	-3.254342E-1	4.274968E-5	-1.370989E-1	2.436557E-5
1.371000E+2	-3.067888E-1	2.711403E-5	-1.396888E-1	1.734119E-5
1.372000E+2	-3.211382E-1	1.967287E-5	-1.367483E-1	2.368373E-5
1.373000E+2	-3.203764E-1	1.896267E-5	-1.440816E-1	3.896595E-5
1.374000E+2	-3.261874E-1	6.178342E-5	-1.415411E-1	3.624886E-5
1.375000E+2	-2.912343E-1	4.928418E-5	-1.323744E-1	1.731414E-5
1.376000E+2	-3.169485E-1	2.507647E-5	-1.400733E-1	1.911001E-5
1.377000E+2	-2.982752E-1	3.295759E-5	-1.363940E-1	2.574298E-5
1.378000E+2	-3.141131E-1	8.177518E-5	-1.330651E-1	2.785776E-5
1.379000E+2	-2.956388E-1	4.987147E-5	-1.302276E-1	2.369831E-5
1.380000E+2	-3.242863E-1	3.826967E-5	-1.391299E-1	3.146211E-5
1.381000E+2	-3.058960E-1	2.530371E-5	-1.422692E-1	1.518309E-5
1.382000E+2	-3.071068E-1	5.828050E-5	-1.394141E-1	1.385540E-5
1.383000E+2	-2.969766E-1	3.907546E-5	-1.334425E-1	1.638848E-5
1.384000E+2	-2.920679E-1	5.621253E-5	-1.365862E-1	1.761768E-5
1.385000E+2	-2.848141E-1	3.839724E-5	-1.278233E-1	2.908456E-5
1.386000E+2	-2.942783E-1	4.623269E-5	-1.309332E-1	1.706198E-5
1.387000E+2	-2.936258E-1	3.153736E-5	-1.382754E-1	4.138289E-5
1.388000E+2	-3.000226E-1	3.835113E-5	-1.392476E-1	1.674979E-5
1.389000E+2	-3.200368E-1	6.008545E-5	-1.316673E-1	1.975117E-5
1.390000E+2	-3.197341E-1	5.586800E-5	-1.242104E-1	2.240448E-5
1.391000E+2	-3.187019E-1	4.238548E-5	-1.299827E-1	2.791382E-5
1.392000E+2	-3.112645E-1	5.190802E-5	-1.301561E-1	1.719563E-5
1.393000E+2	-3.075728E-1	4.465496E-5	-1.277633E-1	2.249714E-5
1.394000E+2	-2.990491E-1	2.722500E-5	-1.368322E-1	1.399860E-5
1.395000E+2	-3.034266E-1	2.333407E-5	-1.351191E-1	1.917150E-5
1.396000E+2	-3.025320E-1	2.832347E-5	-1.448911E-1	2.209102E-5
1.397000E+2	-3.079870E-1	3.567780E-5	-1.515763E-1	2.549164E-5
1.398000E+2	-3.007646E-1	3.549025E-5	-1.448990E-1	1.956736E-5
1.399000E+2	-3.124355E-1	4.516269E-5	-1.537218E-1	2.842573E-5
1.400000E+2	-3.050959E-1	5.103457E-5	-1.481030E-1	2.308059E-5
1.401000E+2	-3.298384E-1	4.934888E-5	-1.527265E-1	3.751039E-5
1.402000E+2	-3.248798E-1	3.959413E-5	-1.504929E-1	2.601335E-5
1.403000E+2	-3.394063E-1	6.916256E-5	-1.568116E-1	2.041458E-5
1.404000E+2	-3.418481E-1	4.040257E-5	-1.608515E-1	3.006980E-5
1.405000E+2	-3.492744E-1	2.154313E-5	-1.542432E-1	3.994660E-5
1.406000E+2	-3.307503E-1	3.728632E-5	-1.535687E-1	2.854477E-5
1.407000E+2	-3.313713E-1	5.661652E-5	-1.370216E-1	3.049066E-5
1.408000E+2	-3.239092E-1	2.942519E-5	-1.498741E-1	2.624814E-5
1.409000E+2	-3.214740E-1	5.560185E-5	-1.422807E-1	1.778764E-5
1.410000E+2	-2.969215E-1	3.998961E-5	-1.484965E-1	3.468774E-5
1.411000E+2	-3.118383E-1	4.004153E-5	-1.366031E-1	2.355757E-5
1.412000E+2	-2.905182E-1	3.633865E-5	-1.526761E-1	3.060162E-5
1.413000E+2	-2.994549E-1	6.820431E-5	-1.457460E-1	2.361021E-5
1.414000E+2	-2.784542E-1	4.584452E-5	-1.414085E-1	2.507299E-5
1.415000E+2	-2.987573E-1	3.110918E-5	-1.428300E-1	4.291303E-5
1.416000E+2	-2.798357E-1	6.857965E-5	-1.382178E-1	1.510750E-5
1.417000E+2	-3.026532E-1	5.926486E-5	-1.284751E-1	2.524333E-5
1.418000E+2	-2.801866E-1	4.004897E-5	-1.369113E-1	3.107547E-5
1.419000E+2	-2.954976E-1	5.433709E-5	-1.307490E-1	2.702763E-5
1.420000E+2	-2.998582E-1	3.483648E-5	-1.409277E-1	3.883222E-5
1.421000E+2	-3.109933E-1	6.450732E-5	-1.278641E-1	3.303669E-5
1.422000E+2	-2.759373E-1	2.221875E-5	-1.354039E-1	3.357090E-5
1.423000E+2	-3.056676E-1	3.473626E-5	-1.283726E-1	1.571706E-5
1.424000E+2	-2.841975E-1	3.768760E-5	-1.386970E-1	3.697172E-5
1.425000E+2	-2.944957E-1	5.934377E-5	-1.373647E-1	1.849812E-5
1.426000E+2	-2.657319E-1	3.426502E-5	-1.382084E-1	2.623291E-5
1.427000E+2	-3.047318E-1	3.055758E-5	-1.404819E-1	2.049901E-5
1.428000E+2	-2.736283E-1	2.229771E-5	-1.394114E-1	2.932237E-5
1.429000E+2	-3.169280E-1	3.752545E-5	-1.324640E-1	1.045059E-5
1.430000E+2	-2.927510E-1	3.784588E-5	-1.435096E-1	3.030285E-5
1.431000E+2	-3.091031E-1	2.421417E-5	-1.386941E-1	2.493066E-5
1.432000E+2	-2.954257E-1	3.254366E-5	-1.442859E-1	2.650288E-5
1.433000E+2	-3.188948E-1	6.826376E-5	-1.382377E-1	2.870744E-5
1.434000E+2	-2.730497E-1	2.838752E-5	-1.374949E-1	2.014581E-5
1.435000E+2	-2.972363E-1	4.010012E-5	-1.413991E-1	4.073214E-5
1.436000E+2	-2.914131E-1	2.679690E-5	-1.299859E-1	3.322194E-5
1.437000E+2	-2.893225E-1	2.844606E-5	-1.260336E-1	1.949759E-5
1.438000E+2	-2.920609E-1	8.659141E-5	-1.285330E-1	1.495530E-5
1.439000E+2	-3.037691E-1	7.177172E-5	-1.356334E-1	3.504218E-5
1.440000E+2	-3.020075E-1	5.066124E-5	-1.314417E-1	1.671553E-5
1.441000E+2	-2.961658E-1	4.075610E-5	-1.343456E-1	2.193889E-5
1.442000E+2	-2.988457E-1	2.972668E-5	-1.291857E-1	2.713546E-5
1.443000E+2	-2.886358E-1	5.069195E-5	-1.361551E-1	2.182256E-5
1.444000E+2	-3.006199E-1	3.014208E-5	-1.378930E-1	2.289767E-5
1.445000E+2	-2.729183E-1	2.325933E-5	-1.335462E-1	2.065657E-5
1.446000E+2	-2.926818E-1	4.194330E-5	-1.307349E-1	1.840549E-5
1.447000E+2	-2.855178E-1	2.122052E-5	-1.329801E-1	3.576244E-5
1.448000E+2	-2.892346E-1	5.286279E-5	-1.280406E-1	1.471384E-5
1.449000E+2	-2.476694E-1	3.377748E-5	-1.247925E-1	2.000505E-5
1.450000E+2	-2.873527E-1	3.792950E-5	-1.352771E-1	2.360502E-5
1.451000E+2	-2.629492E-1	3.524950E-5	-1.423764E-1	2.077923E-5
1.452000E+2	-2.936662E-1	4.149039E-5	-1.368166E-1	2.971772E-5
1.453000E+2	-2.572492E-1	3.697044E-5	-1.379074E-1	3.914866E-5
1.454000E+2	-2.766281E-1	9.762081E-5	-1.374254E-1	3.359506E-5
1.455000E+2	-2.592715E-1	1.036738E-4	-1.420287E-1	2.137430E-5
1.456000E+2	-2.824472E-1	9.311545E-5	-1.436583E-1	2.675494E-5
1.457000E+2	-2.680365E-1	4.426823E-5	-1.461830E-1	1.916517E-5
1.458000E+2	-2.912064E-1	1.499683E-5	-1.561188E-1	2.941838E-5
1.459000E+2	-2.854282E-1	1.086537E-4	-1.556763E-1	1.545996E-5
1.460000E+2	-3.100438E-1	6.665837E-5	-1.697026E-1	2.764006E-5
1.461000E+2	-2.974519E-1	4.802932E-5	-1.595808E-1	2.968863E-5
1.462000E+2	-3.102316E-1	2.389106E-5	-1.678154E-1	2.569218E-5
1.463000E+2	-2.953930E-1	2.118602E-5	-1.588686E-1	1.886503E-5
1.464000E+2	-3.121168E-1	4.911231E-5	-1.544947E-1	2.866233E-5
1.465000E+2	-2.754449E-1	2.766242E-5	-1.529220E-1	3.306865E-5
1.466000E+2	-2.951124E-1	3.556205E-5	-1.387792E-1	2.930991E-5
1.467000E+2	-2.744418E-1	6.180574E-5	-1.349054E-1	2.602071E-5
1.468000E+2	-2.911428E-1	4.040051E-5	-1.289987E-1	2.202762E-5
1.469000E+2	-3.024961E-1	6.110284E-5	-1.307946E-1	1.986782E-5
1.470000E+2	-3.000250E-1	5.377713E-5	-1.323658E-1	3.195240E-5
1.471000E+2	-2.961613E-1	3.689653E-5	-1.282907E-1	3.273197E-5
1.472000E+2	-2.914870E-1	7.988891E-5	-1.299097E-1	2.537394E-5
1.473000E+2	-2.905741E-1	3.298590E-5	-1.214858E-1	1.517707E-5
1.474000E+2	-2.774056E-1	7.036461E-5	-1.355460E-1	2.152484E-5
1.475000E+2	-2.979286E-1	5.427665E-5	-1.292403E-1	2.640040E-5
1.476000E+2	-2.757933E-1	7.509061E-5	-1.369840E-1	2.087659E-5
1.477000E+2	-2.904806E-1	8.903809E-5	-1.312187E-1	3.380895E-5
1.478000E+2	-2.789752E-1	6.480089E-5	-1.308086E-1	2.305723E-5
1.479000E+2	-2.843589E-1	3.229081E-5	-1.291400E-1	2.458647E-5
1.480000E+2	-2.653478E-1	4.312882E-5	-1.267517E-1	4.233319E-5
1.481000E+2	-2.935920E-1	4.862203E-5	-1.278412E-1	3.045117E-5
1.482000E+2	-2.866363E-1	4.371592E-5	-1.291085E-1	3.645165E-5
1.483000E+2	-2.895051E-1	6.250513E-5	-1.313794E-1	3.930071E-5
1.484000E+2	-2.819098E-1	7.248510E-5	-1.264836E-1	1.641980E-5
1.485000E+2	-3.141424E-1	4.494008E-5	-1.350093E-1	2.053937E-5
1.486000E+2	-3.007177E-1	5.288546E-5	-1.351806E-1	2.516864E-5
1.487000E+2	-2.813173E-1	8.893651E-5	-1.186270E-1	3.612481E-5
1.488000E+2	-2.577089E-1	4.961283E-5	-1.217673E-1	1.922668E-5
1.489000E+2	-2.848103E-1	6.010258E-5	-1.256228E-1	2.678459E-5
1.490000E+2	-2.653259E-1	4.806105E-5	-1.337536E-1	3.252506E-5
1.491000E+2	-2.862414E-1	7.325518E-5	-1.347725E-1	1.899913E-5
1.492000E+2	-2.823149E-1	5.833125E-5	-1.483869E-1	2.130818E-5
1.493000E+2	-3.164681E-1	7.752791E-5	-1.579371E-1	2.702594E-5
1.494000E+2	-3.089254E-1	7.727657E-5	-1.653383E-1	1.865568E-5
1.495000E+2	-3.120624E-1	7.358846E-5	-1.673442E-1	3.738311E-5
1.496000E+2	-2.923515E-1	7.344383E-5	-1.468980E-1	3.298175E-5
1.497000E+2	-3.179678E-1	8.442622E-5	-1.514211E-1	2.904896E-5
1.498000E+2	-2.916774E-1	3.962540E-5	-1.446597E-1	3.390285E-5
1.499000E+2	-3.184339E-1	6.342664E-5	-1.429041E-1	3.515221E-5
1.500000E+2	-2.970476E-1	6.383177E-5	-1.511103E-1	4.437718E-5
1.501000E+2	-3.208344E-1	1.241436E-4	-1.433426E-1	1.611750E-5
1.502000E+2	-2.893966E-1	3.390820E-5	-1.513116E-1	2.448919E-5
1.503000E+2	-3.292612E-1	3.294955E-5	-1.425206E-1	2.113180E-5
1.504000E+2	-2.914269E-1	4.979974E-5	-1.420812E-1	2.602458E-5
1.505000E+2	-2.978587E-1	4.915016E-5	-1.417134E-1	1.771069E-5
1.506000E+2	-2.927342E-1	4.383293E-5	-1.450946E-1	3.238202E-5
1.507000E+2	-3.032122E-1	2.343458E-5	-1.452911E-1	2.583771E-5
1.508000E+2	-2.842840E-1	6.385669E-5	-1.464212E-1	2.221342E-5
1.509000E+2	-3.115780E-1	8.642244E-5	-1.468865E-1	2.420134E-5
1.510000E+2	-3.141041E-1	2.753545E-5	-1.563257E-1	3.297630E-5
1.511000E+2	-3.135381E-1	2.934877E-5	-1.540668E-1	2.500551E-5
1.512000E+2	-2.841279E-1	2.645403E-5	-1.544787E-1	3.105513E-5
1.513000E+2	-3.107630E-1	7.252910E-5	-1.417745E-1	2.759962E-5
1.514000E+2	-2.978386E-1	5.232569E-5	-1.390277E-1	4.306674E-5
1.515000E+2	-2.975663E-1	7.389026E-5	-1.366317E-1	3.407872E-5
1.516000E+2	-2.891657E-1	6.034648E-5	-1.331825E-1	1.640257E-5
1.517000E+2	-2.933915E-1	6.985499E-5	-1.299589E-1	6.072035E-5
1.518000E+2	-2.831618E-1	5.692962E-5	-1.239816E-1	2.992963E-5
1.519000E+2	-2.593602E-1	4.488855E-5	-1.229120E-1	5.365975E-5
1.520000E+2	-2.576223E-1	4.656010E-5	-1.150141E-1	2.847503E-5
1.521000E+2	-2.642240E-1	2.190031E-5	-1.238403E-1	2.612222E-5
1.522000E+2	-2.662430E-1	5.060930E-5	-1.165865E-1	2.263216E-5
1.523000E+2	-2.207315E-1	2.879617E-5	-1.112860E-1	1.685674E-5
1.524000E+2	-2.508133E-1	3.203454E-5	-1.134614E-1	2.951255E-5
1.525000E+2	-2.395655E-1	4.163377E-5	-1.162623E-1	8.461511E-6
1.526000E+2	-2.455964E-1	4.428582E-5	-1.114950E-1	3.767967E-5
1.527000E+2	-2.208841E-1	1.980406E-5	-1.052505E-1	2.317079E-5
1.528000E+2	-2.434808E-1	4.358996E-5	-1.118625E-1	2.182103E-5
1.529000E+2	-2.280651E-1	1.545242E-5	-1.095291E-1	2.763286E-5
1.530000E+2	-2.488585E-1	7.867547E-5	-1.143584E-1	3.090224E-5
1.531000E+2	-2.336288E-1	6.021014E-5	-1.056836E-1	2.234222E-5
1.532000E+2	-2.548735E-1	3.507884E-5	-1.084916E-1	2.726973E-5
1.533000E+2	-2.445000E-1	7.993086E-5	-1.127268E-1	2.015827E-5
1.534000E+2	-2.686408E-1	8.854267E-5	-1.145627E-1	1.756606E-5
1.535000E+2	-2.367033E-1	5.342602E-5	-1.140188E-1	2.760273E-5
1.536000E+2	-2.777617E-1	5.099516E-5	-1.246908E-1	2.742019E-5
1.537000E+2	-2.580584E-1	4.200058E-5	-1.213440E-1	1.765526E-5
1.538000E+2	-2.787269E-1	4.001266E-5	-1.291967E-1	3.146577E-5
1.539000E+2	-2.637935E-1	3.836177E-5	-1.255336E-1	1.705853E-5
1.540000E+2	-2.831420E-1	9.427884E-5	-1.349425E-1	4.329042E-5
1.541000E+2	-2.743230E-1	6.767349E-5	-1.299388E-1	3.928822E-5
1.542000E+2	-2.924923E-1	6.442786E-5	-1.382770E-1	2.483422E-5
1.543000E+2	-2.991468E-1	7.341839E-5	-1.418735E-1	1.043964E-5
1.544000E+2	-3.039048E-1	6.295658E-5	-1.436481E-1	4.162298E-5
1.545000E+2	-3.018504E-1	7.596680E-5	-1.371064E-1	2.300151E-5
1.546000E+2	-3.062763E-1	4.935341E-5	-1.317749E-1	5.220588E-5
1.547000E+2	-2.865073E-1	1.004902E-4	-1.248553E-1	2.977073E-5
1.548000E+2	-3.049116E-1	1.580741E-5	-1.300570E-1	4.641450E-5
1.549000E+2	-3.182013E-1	7.555908E-5	-1.321014E-1	2.363698E-5
1.550000E+2	-3.111124E-1	1.330586E-4	-1.394825E-1	2.080287E-5
1.551000E+2	-3.031590E-1	6.379811E-5	-1.323931E-1	2.636887E-5
1.552000E+2	-3.088821E-1	8.206687E-5	-1.384026E-1	3.666436E-5
1.553000E+2	-3.028295E-1	3.974640E-5	-1.279988E-1	2.626193E-5
1.554000E+2	-2.803187E-1	4.820515E-5	-1.270134E-1	2.824656E-5
1.555000E+2	-2.822285E-1	2.675186E-5	-1.191489E-1	1.094655E-5
1.556000E+2	-2.743150E-1	5.996545E-5	-1.248703E-1	6.265106E-5
1.557000E+2	-2.596835E-1	3.747203E-5	-1.150725E-1	2.532152E-5
1.558000E+2	-2.325588E-1	7.801507E-5	-1.104176E-1	2.629005E-5
1.559000E+2	-2.614625E-1	6.001199E-5	-1.146975E-1	3.159139E-5
1.560000E+2	-2.408344E-1	7.186019E-5	-1.217946E-1	2.364979E-5
1.561000E+2	-2.560661E-1	2.165930E-5	-1.221849E-1	2.558473E-5
1.562000E+2	-2.249189E-1	2.612224E-5	-1.144500E-1	3.759479E-5
1.563000E+2	-2.583207E-1	4.397449E-5	-1.234558E-1	3.034321E-5
1.564000E+2	-2.439285E-1	2.408317E-5	-1.214166E-1	1.420633E-5
1.565000E+2	-2.653862E-1	4.941162E-5	-1.256956E-1	3.168274E-5
1.566000E+2	-2.278738E-1	5.797018E-5	-1.184033E-1	1.914938E-5
1.567000E+2	-2.571200E-1	7.925686E-5	-1.187281E-1	4.470423E-5
1.568000E+2	-2.338273E-1	2.957053E-5	-1.225026E-1	5.277934E-5
1.569000E+2	-2.532911E-1	9.247021E-5	-1.258460E-1	2.031758E-5
1.570000E+2	-2.260676E-1	5.941502E-5	-1.215223E-1	4.227589E-5
1.571000E+2	-2.654779E-1	1.885498E-5	-1.283967E-1	4.075479E-5
1.572000E+2	-2.362136E-1	4.863057E-5	-1.247247E-1	1.958668E-5
1.573000E+2	-2.786940E-1	2.533108E-5	-1.319106E-1	3.934826E-5
1.574000E+2	-2.483048E-1	4.803240E-5	-1.218693E-1	2.714576E-5
1.575000E+2	-2.886316E-1	1.157857E-4	-1.363912E-1	3.387027E-5
1.576000E+2	-2.571904E-1	3.753083E-5	-1.180234E-1	4.974889E-5
1.577000E+2	-2.757574E-1	3.089659E-5	-1.226836E-1	3.247431E-5
1.578000E+2	-2.575541E-1	3.630066E-5	-1.210754E-1	2.738317E-5
1.579000E+2	-2.695335E-1	5.646168E-5	-1.196169E-1	2.685878E-5
1.580000E+2	-2.789702E-1	5.420062E-5	-1.288462E-1	2.588391E-5
1.581000E+2	-2.990081E-1	7.996396E-5	-1.354029E-1	4.042721E-5
1.582000E+2	-2.924907E-1	6.177432E-5	-1.392411E-1	3.371082E-5
1.583000E+2	-3.143325E-1	8.107245E-5	-1.323858E-1	3.954087E-5
1.584000E+2	-3.046762E-1	4.057797E-5	-1.351890E-1	2.907821E-5
1.585000E+2	-3.079101E-1	3.800874E-5	-1.333747E-1	2.034869E-5
1.586000E+2	-2.857795E-1	4.232363E-5	-1.284102E-1	5.065775E-5
1.587000E+2	-3.137000E-1	5.697086E-5	-1.362724E-1	2.825930E-5
1.588000E+2	-2.896245E-1	4.464006E-5	-1.263967E-1	6.285971E-5
1.589000E+2	-2.992829E-1	6.585413E-5	-1.260920E-1	4.004750E-5
1.590000E+2	-2.891633E-1	4.177406E-5	-1.300795E-1	2.082211E-5
1.591000E+2	-2.935959E-1	4.450519E-5	-1.308744E-1	3.119415E-5
1.592000E+2	-2.881506E-1	4.575168E-5	-1.298270E-1	5.767427E-5
1.593000E+2	-2.752654E-1	9.539769E-5	-1.214930E-1	2.237860E-5
1.594000E+2	-2.729397E-1	3.132863E-5	-1.211151E-1	2.820795E-5
1.595000E+2	-2.970923E-1	4.287148E-5	-1.250403E-1	2.721249E-5
1.596000E+2	-3.044490E-1	3.583404E-5	-1.300689E-1	5.486615E-5
1.597000E+2	-2.951055E-1	4.954123E-5	-1.282597E-1	2.346660E-5
1.598000E+2	-3.024657E-1	7.483286E-5	-1.359662E-1	2.811590E-5
1.599000E+2	-3.177509E-1	5.392238E-5	-1.407339E-1	7.247674E-5
1.600000E+2	-3.031301E-1	7.396746E-5	-1.328148E-1	6.110666E-5
