# Supplementary material for: Millimeter wave direct-current transmission and reflection spectral data of some organic photo-responsive materials
Source: Data Brief. 2019 Dec 17;28:104996. doi: 10.1016/j.dib.2019.104996 (PMC6938801; doi:10.1016/j.dib.2019.104996)
Supplement: Multimedia component [file mmc1.zip › NCSU-FTAZ-110-160GHz-Reflection]

1.100000E+2	-2.301379E-1	1.574525E-5	-1.289145E-1	2.763297E-5
1.101000E+2	-2.285014E-1	2.110278E-5	-1.271240E-1	1.136838E-5
1.102000E+2	-1.982964E-1	2.535906E-5	-1.142482E-1	3.608158E-5
1.103000E+2	-2.176348E-1	5.904108E-5	-1.114272E-1	1.002565E-5
1.104000E+2	-2.063361E-1	5.489288E-5	-1.085291E-1	3.444666E-5
1.105000E+2	-1.954151E-1	2.707165E-5	-1.014578E-1	3.042341E-5
1.106000E+2	-1.823280E-1	1.762897E-5	-9.788630E-2	1.336698E-5
1.107000E+2	-1.938837E-1	1.422162E-5	-9.917649E-2	1.129284E-5
1.108000E+2	-1.774317E-1	2.014582E-5	-9.409737E-2	1.299978E-5
1.109000E+2	-1.882636E-1	2.525253E-5	-9.767152E-2	2.277728E-5
1.110000E+2	-1.752184E-1	2.717351E-5	-8.798830E-2	1.004766E-5
1.111000E+2	-1.705838E-1	3.532034E-5	-8.582110E-2	1.300521E-5
1.112000E+2	-1.563769E-1	1.586349E-5	-8.171235E-2	1.910433E-5
1.113000E+2	-1.688300E-1	1.609982E-5	-7.961048E-2	9.709227E-6
1.114000E+2	-1.612434E-1	4.422128E-5	-8.267315E-2	1.700087E-5
1.115000E+2	-1.766641E-1	2.614142E-5	-8.531840E-2	1.847343E-5
1.116000E+2	-1.630923E-1	1.089952E-5	-8.867862E-2	6.784224E-6
1.117000E+2	-1.750309E-1	1.598487E-5	-9.102979E-2	6.995526E-6
1.118000E+2	-1.730602E-1	1.301822E-5	-9.280316E-2	1.194947E-5
1.119000E+2	-1.860314E-1	3.593670E-5	-1.001595E-1	1.968798E-5
1.120000E+2	-1.899241E-1	1.848818E-5	-9.580251E-2	1.032471E-5
1.121000E+2	-2.084652E-1	2.452061E-5	-9.962346E-2	1.119340E-5
1.122000E+2	-1.974321E-1	2.821629E-5	-9.627059E-2	2.112530E-5
1.123000E+2	-2.162980E-1	2.081042E-5	-1.025872E-1	2.029798E-5
1.124000E+2	-2.174817E-1	2.841520E-5	-1.041345E-1	1.027077E-5
1.125000E+2	-2.314324E-1	2.525617E-5	-1.003451E-1	1.533596E-5
1.126000E+2	-2.160357E-1	1.357435E-5	-9.922064E-2	1.403334E-5
1.127000E+2	-2.166405E-1	2.573550E-5	-9.289005E-2	1.778416E-5
1.128000E+2	-2.051271E-1	2.368062E-5	-9.257548E-2	8.251305E-6
1.129000E+2	-2.110154E-1	1.004401E-5	-8.969528E-2	1.876538E-5
1.130000E+2	-2.103882E-1	2.334941E-5	-9.455377E-2	1.664865E-5
1.131000E+2	-2.183909E-1	3.332010E-5	-8.781817E-2	1.368545E-5
1.132000E+2	-1.909043E-1	2.100951E-5	-7.808358E-2	1.120100E-5
1.133000E+2	-1.649784E-1	2.594068E-5	-7.026679E-2	2.006665E-5
1.134000E+2	-1.622618E-1	3.644830E-5	-6.782253E-2	1.160980E-5
1.135000E+2	-1.534903E-1	1.807371E-5	-6.399518E-2	1.508574E-5
1.136000E+2	-1.647465E-1	2.389884E-5	-6.465917E-2	9.884098E-6
1.137000E+2	-1.648496E-1	1.905650E-5	-6.979099E-2	2.112874E-5
1.138000E+2	-1.985443E-1	3.978809E-5	-7.426505E-2	8.514448E-6
1.139000E+2	-2.051710E-1	1.803608E-5	-8.982254E-2	1.129215E-5
1.140000E+2	-2.208782E-1	4.113035E-5	-9.557266E-2	1.290994E-5
1.141000E+2	-2.303519E-1	3.989136E-5	-8.593239E-2	1.007545E-5
1.142000E+2	-2.248086E-1	3.242301E-5	-9.588189E-2	1.934561E-5
1.143000E+2	-2.405206E-1	3.131947E-5	-9.534411E-2	1.181124E-5
1.144000E+2	-2.448832E-1	1.816330E-5	-9.843617E-2	1.117441E-5
1.145000E+2	-2.417735E-1	2.352153E-5	-9.500764E-2	1.303590E-5
1.146000E+2	-2.593263E-1	1.894482E-5	-9.808027E-2	1.672760E-5
1.147000E+2	-2.460880E-1	2.262610E-5	-9.685884E-2	1.778351E-5
1.148000E+2	-2.537986E-1	1.778092E-5	-9.961426E-2	9.901186E-6
1.149000E+2	-2.531115E-1	3.762493E-5	-1.017085E-1	2.306280E-5
1.150000E+2	-2.506385E-1	2.157154E-5	-9.241042E-2	8.197387E-6
1.151000E+2	-2.408338E-1	4.361077E-5	-9.515201E-2	2.323685E-5
1.152000E+2	-2.510452E-1	3.307234E-5	-1.023125E-1	2.053141E-5
1.153000E+2	-2.495852E-1	3.201120E-5	-8.636993E-2	3.710867E-6
1.154000E+2	-2.643534E-1	3.606163E-5	-9.507453E-2	5.709070E-6
1.155000E+2	-2.422603E-1	3.398436E-5	-8.783875E-2	1.528301E-5
1.156000E+2	-2.441272E-1	3.402526E-5	-8.466187E-2	8.489649E-6
1.157000E+2	-2.164358E-1	1.765392E-5	-7.918538E-2	2.085617E-5
1.158000E+2	-2.244877E-1	3.292360E-5	-6.839818E-2	1.325554E-5
1.159000E+2	-2.157851E-1	3.380715E-5	-6.888657E-2	8.409940E-6
1.160000E+2	-2.245139E-1	1.081442E-5	-6.646657E-2	1.411797E-5
1.161000E+2	-2.058924E-1	2.576862E-5	-6.642188E-2	1.132056E-5
1.162000E+2	-2.197676E-1	4.635048E-5	-6.411193E-2	7.272182E-6
1.163000E+2	-2.285536E-1	2.845324E-5	-6.396054E-2	8.425158E-6
1.164000E+2	-2.346261E-1	2.430460E-5	-7.316490E-2	1.316144E-5
1.165000E+2	-2.467052E-1	4.462177E-5	-6.622865E-2	7.008966E-6
1.166000E+2	-2.543408E-1	6.887814E-5	-7.396233E-2	1.267510E-5
1.167000E+2	-2.562202E-1	2.530400E-5	-7.036331E-2	9.688162E-6
1.168000E+2	-2.635103E-1	2.387000E-5	-7.389145E-2	1.341820E-5
1.169000E+2	-2.424716E-1	2.119502E-5	-7.797452E-2	8.938775E-6
1.170000E+2	-2.578657E-1	1.975170E-5	-7.572610E-2	1.702818E-5
1.171000E+2	-2.727904E-1	2.588719E-5	-7.849660E-2	1.382772E-5
1.172000E+2	-2.598683E-1	3.533283E-5	-6.930174E-2	1.784635E-5
1.173000E+2	-2.460917E-1	2.383078E-5	-7.350878E-2	1.507623E-5
1.174000E+2	-2.739747E-1	2.487849E-5	-6.873183E-2	6.892993E-6
1.175000E+2	-2.695806E-1	2.613412E-5	-6.726503E-2	1.232629E-5
1.176000E+2	-2.686392E-1	2.871144E-5	-6.123096E-2	1.278729E-5
1.177000E+2	-2.627534E-1	4.097954E-5	-5.969900E-2	5.890070E-6
1.178000E+2	-2.800218E-1	2.596847E-5	-6.476581E-2	1.514271E-5
1.179000E+2	-2.571194E-1	2.929734E-5	-5.910289E-2	1.157660E-5
1.180000E+2	-2.673092E-1	2.797410E-5	-6.109729E-2	8.154023E-6
1.181000E+2	-2.542017E-1	2.425327E-5	-5.851484E-2	6.316366E-6
1.182000E+2	-2.565485E-1	2.604641E-5	-5.677239E-2	5.984546E-6
1.183000E+2	-2.399962E-1	2.550394E-5	-5.522367E-2	1.497880E-5
1.184000E+2	-2.384382E-1	1.989699E-5	-5.079483E-2	5.701681E-6
1.185000E+2	-2.304454E-1	2.222509E-5	-5.200453E-2	9.005638E-6
1.186000E+2	-2.302403E-1	9.379541E-6	-4.930916E-2	1.452668E-5
1.187000E+2	-2.288021E-1	7.506828E-6	-5.177020E-2	8.689870E-6
1.188000E+2	-2.524254E-1	2.895083E-5	-5.181032E-2	8.982708E-6
1.189000E+2	-2.432648E-1	2.680973E-5	-4.625452E-2	1.189996E-5
1.190000E+2	-2.642706E-1	2.518357E-5	-4.763875E-2	1.157020E-5
1.191000E+2	-2.548171E-1	4.380210E-5	-4.102464E-2	2.792916E-6
1.192000E+2	-2.662086E-1	3.317641E-5	-4.516484E-2	4.453109E-6
1.193000E+2	-2.966169E-1	4.236265E-5	-4.594984E-2	9.537138E-6
1.194000E+2	-2.874205E-1	4.409336E-5	-4.832297E-2	4.454907E-6
1.195000E+2	-2.787092E-1	1.778907E-5	-4.784137E-2	1.103413E-5
1.196000E+2	-2.992883E-1	2.049956E-5	-4.640437E-2	9.388004E-6
1.197000E+2	-2.887802E-1	1.500205E-5	-4.720650E-2	5.443941E-6
1.198000E+2	-2.942329E-1	2.348345E-5	-4.519455E-2	1.312974E-5
1.199000E+2	-2.964325E-1	3.762387E-5	-4.737642E-2	9.484419E-6
1.200000E+2	-3.171486E-1	2.982801E-5	-5.011677E-2	1.513770E-5
1.201000E+2	-2.864743E-1	2.417879E-5	-4.355627E-2	9.669356E-6
1.202000E+2	-3.071041E-1	4.424645E-5	-4.713974E-2	1.609249E-5
1.203000E+2	-2.879008E-1	2.482635E-5	-4.546240E-2	1.065620E-5
1.204000E+2	-2.777692E-1	3.693418E-5	-3.648216E-2	1.146968E-5
1.205000E+2	-2.774664E-1	2.792571E-5	-3.428675E-2	4.350689E-6
1.206000E+2	-2.706950E-1	4.422344E-5	-3.293393E-2	1.090450E-5
1.207000E+2	-2.805525E-1	4.069123E-5	-3.360205E-2	5.234229E-6
1.208000E+2	-2.870934E-1	3.204744E-5	-3.389616E-2	4.323698E-6
1.209000E+2	-3.042150E-1	3.501895E-5	-3.386150E-2	7.731191E-6
1.210000E+2	-2.869069E-1	2.347691E-5	-3.240128E-2	9.218912E-6
1.211000E+2	-2.976012E-1	2.349495E-5	-3.343443E-2	5.007899E-6
1.212000E+2	-2.580716E-1	3.181240E-5	-2.760142E-2	4.502366E-6
1.213000E+2	-2.543140E-1	1.605137E-5	-2.505488E-2	9.173362E-6
1.214000E+2	-2.504168E-1	2.628711E-5	-2.484247E-2	6.563960E-6
1.215000E+2	-2.579836E-1	2.410751E-5	-2.245647E-2	4.973261E-6
1.216000E+2	-2.342619E-1	2.875723E-5	-2.258989E-2	5.793445E-6
1.217000E+2	-2.447329E-1	2.473181E-5	-2.152300E-2	4.466375E-6
1.218000E+2	-2.543172E-1	4.053579E-5	-2.407096E-2	3.970438E-6
1.219000E+2	-2.447909E-1	2.251046E-5	-2.376824E-2	5.837414E-6
1.220000E+2	-2.400791E-1	2.521066E-5	-2.418299E-2	7.388418E-6
1.221000E+2	-2.592221E-1	3.655180E-5	-2.232582E-2	5.260996E-6
1.222000E+2	-2.428298E-1	2.004302E-5	-2.068843E-2	5.913533E-6
1.223000E+2	-2.561348E-1	2.350206E-5	-2.274257E-2	2.768187E-6
1.224000E+2	-2.407488E-1	2.411023E-5	-2.102800E-2	3.201678E-6
1.225000E+2	-2.605448E-1	2.923788E-5	-2.176230E-2	1.578935E-6
1.226000E+2	-2.333725E-1	2.207855E-5	-1.886335E-2	6.783900E-6
1.227000E+2	-2.832497E-1	2.363341E-5	-2.214139E-2	3.154873E-6
1.228000E+2	-2.666665E-1	2.993656E-5	-2.608470E-2	3.667941E-6
1.229000E+2	-2.835224E-1	4.316864E-5	-2.592249E-2	3.535225E-6
1.230000E+2	-2.802214E-1	3.930740E-5	-2.738184E-2	4.412460E-6
1.231000E+2	-2.928096E-1	3.569309E-5	-2.715998E-2	7.697940E-6
1.232000E+2	-2.874013E-1	4.340719E-5	-2.941695E-2	7.151596E-6
1.233000E+2	-2.966474E-1	3.690100E-5	-3.376489E-2	7.739765E-6
1.234000E+2	-3.110812E-1	1.776971E-5	-3.039899E-2	1.225464E-5
1.235000E+2	-2.934409E-1	2.720937E-5	-2.621117E-2	7.156221E-6
1.236000E+2	-2.869529E-1	2.107752E-5	-2.487766E-2	6.772595E-6
1.237000E+2	-2.839480E-1	3.797645E-5	-2.800487E-2	8.696404E-6
1.238000E+2	-2.601340E-1	2.511209E-5	-2.652526E-2	5.893499E-6
1.239000E+2	-2.855454E-1	5.788283E-5	-2.809914E-2	1.123835E-5
1.240000E+2	-2.660852E-1	1.716586E-5	-3.393211E-2	6.451998E-6
1.241000E+2	-3.069327E-1	2.392053E-5	-3.141565E-2	8.086619E-6
1.242000E+2	-2.986672E-1	3.156874E-5	-3.789475E-2	1.335807E-5
1.243000E+2	-3.182537E-1	3.293734E-5	-3.622744E-2	9.597345E-6
1.244000E+2	-2.945613E-1	2.311251E-5	-3.713801E-2	9.427890E-6
1.245000E+2	-3.069810E-1	2.960118E-5	-3.853538E-2	1.088453E-5
1.246000E+2	-2.852552E-1	2.081978E-5	-3.499391E-2	4.391387E-6
1.247000E+2	-2.789397E-1	2.729942E-5	-3.491749E-2	1.083138E-5
1.248000E+2	-2.722139E-1	5.247606E-5	-3.627296E-2	5.258816E-6
1.249000E+2	-2.913155E-1	3.641149E-5	-4.252761E-2	1.361601E-5
1.250000E+2	-2.817921E-1	3.376950E-5	-4.277195E-2	1.467430E-5
1.251000E+2	-3.061782E-1	4.243979E-5	-4.596117E-2	2.169590E-5
1.252000E+2	-2.948432E-1	2.899871E-5	-5.065132E-2	1.181086E-5
1.253000E+2	-3.148431E-1	2.503785E-5	-5.187185E-2	1.037862E-5
1.254000E+2	-3.110639E-1	2.437016E-5	-6.426365E-2	8.675110E-6
1.255000E+2	-3.303679E-1	6.996909E-5	-6.054187E-2	1.614568E-5
1.256000E+2	-3.041936E-1	2.574755E-5	-5.282845E-2	1.045562E-5
1.257000E+2	-2.970817E-1	4.188158E-5	-5.578563E-2	7.949419E-6
1.258000E+2	-2.947109E-1	3.054873E-5	-5.854070E-2	1.090813E-5
1.259000E+2	-2.973255E-1	3.932565E-5	-5.766184E-2	1.626709E-5
1.260000E+2	-2.906519E-1	4.013394E-5	-5.062303E-2	1.050855E-5
1.261000E+2	-2.836716E-1	2.531956E-5	-5.478950E-2	9.883594E-6
1.262000E+2	-2.821561E-1	2.441742E-5	-5.465367E-2	8.848510E-6
1.263000E+2	-2.844255E-1	2.241106E-5	-5.304563E-2	9.484360E-6
1.264000E+2	-2.656123E-1	4.980505E-5	-5.826225E-2	1.053683E-5
1.265000E+2	-2.724464E-1	2.370066E-5	-5.683162E-2	7.621831E-6
1.266000E+2	-2.645396E-1	3.212533E-5	-6.256888E-2	1.480870E-5
1.267000E+2	-3.001744E-1	4.510210E-5	-6.875245E-2	8.169893E-6
1.268000E+2	-2.861869E-1	3.011124E-5	-6.772902E-2	9.456585E-6
1.269000E+2	-2.912847E-1	6.074418E-5	-7.083430E-2	4.070075E-6
1.270000E+2	-2.673703E-1	3.023581E-5	-6.270709E-2	1.102587E-5
1.271000E+2	-2.759831E-1	3.639681E-5	-6.554663E-2	7.298969E-6
1.272000E+2	-2.464546E-1	4.991419E-5	-6.179765E-2	1.048069E-5
1.273000E+2	-2.668051E-1	2.209275E-5	-6.413287E-2	9.476121E-6
1.274000E+2	-2.890643E-1	4.699621E-5	-6.460169E-2	1.295851E-5
1.275000E+2	-2.697393E-1	5.811454E-5	-6.941248E-2	1.271083E-5
1.276000E+2	-2.869411E-1	8.475910E-5	-7.801478E-2	7.010903E-6
1.277000E+2	-2.957494E-1	4.009807E-5	-7.329615E-2	5.568397E-6
1.278000E+2	-2.998528E-1	5.773376E-5	-7.858561E-2	1.306005E-5
1.279000E+2	-2.827844E-1	5.579476E-5	-7.349707E-2	1.156518E-5
1.280000E+2	-2.925977E-1	7.018518E-5	-8.067807E-2	9.950231E-6
1.281000E+2	-2.871583E-1	3.894633E-5	-8.346203E-2	9.724345E-6
1.282000E+2	-2.875132E-1	5.880174E-5	-8.408834E-2	9.426094E-6
1.283000E+2	-2.796883E-1	3.498500E-5	-9.075117E-2	1.553915E-5
1.284000E+2	-2.916377E-1	2.376803E-5	-9.222377E-2	6.840591E-6
1.285000E+2	-3.063645E-1	2.906930E-5	-9.733366E-2	1.688570E-5
1.286000E+2	-3.080559E-1	2.914090E-5	-9.604949E-2	1.126943E-5
1.287000E+2	-2.814678E-1	3.923929E-5	-9.455506E-2	2.240688E-5
1.288000E+2	-2.900548E-1	3.732402E-5	-9.737516E-2	1.683601E-5
1.289000E+2	-2.994156E-1	1.756132E-5	-9.717277E-2	1.389409E-5
1.290000E+2	-2.996370E-1	3.551127E-5	-1.021823E-1	1.417623E-5
1.291000E+2	-2.806707E-1	5.492211E-5	-9.315479E-2	1.108389E-5
1.292000E+2	-2.888261E-1	3.386471E-5	-9.502421E-2	1.765419E-5
1.293000E+2	-2.835300E-1	6.424065E-5	-9.666423E-2	1.195642E-5
1.294000E+2	-2.924222E-1	3.172403E-5	-9.850053E-2	1.718057E-5
1.295000E+2	-2.820092E-1	2.502199E-5	-9.976414E-2	8.243530E-6
1.296000E+2	-2.985565E-1	3.413109E-5	-1.034857E-1	1.528970E-5
1.297000E+2	-2.625401E-1	2.457883E-5	-9.522906E-2	2.023975E-5
1.298000E+2	-2.970600E-1	3.329305E-5	-1.000072E-1	1.618763E-5
1.299000E+2	-2.641800E-1	1.715174E-5	-1.061409E-1	1.136885E-5
1.300000E+2	-2.969951E-1	2.266727E-5	-1.037079E-1	1.232465E-5
1.301000E+2	-2.662753E-1	2.804926E-5	-1.096385E-1	1.712971E-5
1.302000E+2	-3.165731E-1	4.750203E-5	-1.105071E-1	1.699326E-5
1.303000E+2	-2.754982E-1	7.051582E-5	-1.055509E-1	1.245606E-5
1.304000E+2	-2.925258E-1	6.159390E-5	-1.178906E-1	1.374636E-5
1.305000E+2	-2.868118E-1	3.402091E-5	-1.101017E-1	1.493894E-5
1.306000E+2	-3.015464E-1	1.321429E-5	-1.145646E-1	1.651597E-5
1.307000E+2	-3.001162E-1	2.740826E-5	-1.177752E-1	9.585314E-6
1.308000E+2	-3.295212E-1	3.712197E-5	-1.274402E-1	2.411991E-5
1.309000E+2	-2.998285E-1	3.154340E-5	-1.237246E-1	9.219126E-6
1.310000E+2	-3.225115E-1	6.093662E-5	-1.282180E-1	2.477600E-5
1.311000E+2	-3.213912E-1	6.793244E-5	-1.387418E-1	2.375091E-5
1.312000E+2	-3.445219E-1	2.759021E-5	-1.389060E-1	2.032432E-5
1.313000E+2	-3.381318E-1	4.212007E-5	-1.434878E-1	8.233753E-6
1.314000E+2	-3.510281E-1	2.954210E-5	-1.453097E-1	3.285190E-5
1.315000E+2	-3.177536E-1	3.356362E-5	-1.301723E-1	1.389360E-5
1.316000E+2	-3.332169E-1	5.365264E-5	-1.560237E-1	4.812606E-5
1.317000E+2	-3.200626E-1	1.359805E-5	-1.420247E-1	1.495535E-5
1.318000E+2	-3.345504E-1	2.656042E-5	-1.492518E-1	1.444867E-5
1.319000E+2	-3.330478E-1	3.465399E-5	-1.536248E-1	1.470244E-5
1.320000E+2	-3.560608E-1	4.811277E-5	-1.563323E-1	2.044345E-5
1.321000E+2	-3.177408E-1	4.489660E-5	-1.468944E-1	1.812719E-5
1.322000E+2	-3.383574E-1	7.533742E-5	-1.519908E-1	2.122538E-5
1.323000E+2	-3.241640E-1	2.609952E-5	-1.488865E-1	1.024049E-5
1.324000E+2	-3.239400E-1	2.707300E-5	-1.405903E-1	7.658595E-6
1.325000E+2	-3.129039E-1	5.261748E-5	-1.547634E-1	2.773209E-5
1.326000E+2	-3.225164E-1	5.920420E-5	-1.422830E-1	2.416598E-5
1.327000E+2	-2.900125E-1	3.284664E-5	-1.348137E-1	6.912379E-6
1.328000E+2	-3.042136E-1	2.459209E-5	-1.407460E-1	2.161309E-5
1.329000E+2	-3.008407E-1	3.275539E-5	-1.418585E-1	1.808491E-5
1.330000E+2	-3.055019E-1	2.957461E-5	-1.428625E-1	2.858543E-5
1.331000E+2	-2.976544E-1	4.152858E-5	-1.370127E-1	1.758131E-5
1.332000E+2	-2.941985E-1	4.729195E-5	-1.458844E-1	2.072639E-5
1.333000E+2	-3.100075E-1	4.315113E-5	-1.525359E-1	2.308046E-5
1.334000E+2	-3.076642E-1	2.931780E-5	-1.618013E-1	2.102670E-5
1.335000E+2	-3.397676E-1	2.120626E-5	-1.579917E-1	1.267660E-5
1.336000E+2	-3.170193E-1	4.533224E-5	-1.602661E-1	3.599485E-5
1.337000E+2	-3.454543E-1	6.771792E-5	-1.744223E-1	1.002181E-5
1.338000E+2	-3.417026E-1	5.358194E-5	-1.684551E-1	3.058939E-5
1.339000E+2	-3.532171E-1	3.669699E-5	-1.818378E-1	2.567440E-5
1.340000E+2	-3.217333E-1	2.844596E-5	-1.687734E-1	2.479334E-5
1.341000E+2	-3.549802E-1	1.015386E-4	-1.741371E-1	2.123172E-5
1.342000E+2	-3.624118E-1	3.408561E-5	-1.956639E-1	1.300101E-5
1.343000E+2	-3.641191E-1	5.846483E-5	-1.936203E-1	1.860046E-5
1.344000E+2	-3.479288E-1	4.381036E-5	-1.875394E-1	2.516421E-5
1.345000E+2	-3.533551E-1	1.852717E-5	-1.892294E-1	2.339628E-5
1.346000E+2	-3.452265E-1	4.603037E-5	-1.907858E-1	4.210903E-5
1.347000E+2	-3.599486E-1	5.661776E-5	-2.072588E-1	2.514331E-5
1.348000E+2	-3.486264E-1	5.674531E-5	-1.861161E-1	7.880442E-6
1.349000E+2	-3.406090E-1	3.563702E-5	-1.889263E-1	2.951582E-5
1.350000E+2	-3.138591E-1	7.786201E-5	-1.756666E-1	1.129386E-5
1.351000E+2	-3.373715E-1	3.683527E-5	-1.881783E-1	2.459414E-5
1.352000E+2	-2.872558E-1	3.375280E-5	-1.613777E-1	2.457357E-5
1.353000E+2	-3.125563E-1	3.628994E-5	-1.569486E-1	3.326718E-5
1.354000E+2	-2.841096E-1	2.079702E-5	-1.620997E-1	1.685615E-5
1.355000E+2	-3.192892E-1	6.975604E-5	-1.654901E-1	1.530461E-5
1.356000E+2	-3.121812E-1	3.073956E-5	-1.720404E-1	2.400816E-5
1.357000E+2	-3.337832E-1	2.944010E-5	-1.784979E-1	1.789755E-5
1.358000E+2	-3.067770E-1	1.681973E-5	-1.679946E-1	2.269957E-5
1.359000E+2	-3.216937E-1	2.734093E-5	-1.712919E-1	1.807270E-5
1.360000E+2	-3.020700E-1	1.827594E-5	-1.749837E-1	1.653387E-5
1.361000E+2	-3.112451E-1	3.050847E-5	-1.735232E-1	1.528122E-5
1.362000E+2	-2.955290E-1	1.612570E-5	-1.681143E-1	1.966337E-5
1.363000E+2	-3.187018E-1	3.595554E-5	-1.775349E-1	2.733085E-5
1.364000E+2	-3.076074E-1	7.001264E-5	-1.772544E-1	3.128861E-5
1.365000E+2	-3.383419E-1	4.241838E-5	-1.867990E-1	1.966908E-5
1.366000E+2	-3.089845E-1	1.688482E-5	-1.828916E-1	1.831286E-5
1.367000E+2	-3.193284E-1	4.007581E-5	-1.790212E-1	9.238375E-6
1.368000E+2	-3.043846E-1	6.379161E-5	-1.928232E-1	2.604312E-5
1.369000E+2	-3.334143E-1	3.274643E-5	-1.897194E-1	3.674805E-5
1.370000E+2	-3.230846E-1	5.289613E-5	-1.886496E-1	2.823658E-5
1.371000E+2	-3.239631E-1	2.380745E-5	-1.764392E-1	2.693675E-5
1.372000E+2	-3.063120E-1	2.688195E-5	-1.803910E-1	3.758473E-5
1.373000E+2	-3.498747E-1	6.776675E-5	-2.039908E-1	3.635133E-5
1.374000E+2	-3.114730E-1	2.455471E-5	-1.864765E-1	2.118852E-5
1.375000E+2	-3.240687E-1	5.836559E-5	-1.786771E-1	2.113412E-5
1.376000E+2	-3.094787E-1	6.150734E-5	-1.787350E-1	2.389140E-5
1.377000E+2	-3.349464E-1	2.243137E-5	-1.810574E-1	2.756365E-5
1.378000E+2	-3.020072E-1	2.522554E-5	-1.828520E-1	3.451256E-5
1.379000E+2	-3.209915E-1	4.454061E-5	-1.764716E-1	1.982123E-5
1.380000E+2	-3.194674E-1	2.926009E-5	-1.928815E-1	3.865868E-5
1.381000E+2	-3.347853E-1	4.588069E-5	-1.859328E-1	2.678291E-5
1.382000E+2	-3.099324E-1	4.554993E-5	-1.888040E-1	2.251041E-5
1.383000E+2	-2.970500E-1	3.183438E-5	-1.699429E-1	1.477449E-5
1.384000E+2	-2.940965E-1	5.270691E-5	-1.781371E-1	2.477352E-5
1.385000E+2	-2.921033E-1	7.557491E-5	-1.634502E-1	2.497427E-5
1.386000E+2	-2.847744E-1	2.755557E-5	-1.776856E-1	1.702997E-5
1.387000E+2	-3.100887E-1	1.469793E-5	-1.813696E-1	3.647051E-5
1.388000E+2	-3.380315E-1	5.360353E-5	-1.918568E-1	2.376045E-5
1.389000E+2	-3.166073E-1	9.247488E-5	-1.832117E-1	2.108134E-5
1.390000E+2	-3.158580E-1	2.715571E-5	-1.905068E-1	2.397332E-5
1.391000E+2	-3.277603E-1	5.882783E-5	-1.896623E-1	8.956314E-6
1.392000E+2	-3.279513E-1	2.704830E-5	-1.959733E-1	2.475069E-5
1.393000E+2	-3.041846E-1	4.777936E-5	-1.839637E-1	2.184299E-5
1.394000E+2	-3.017554E-1	1.831202E-5	-1.908844E-1	2.002871E-5
1.395000E+2	-2.955203E-1	5.528265E-5	-1.853529E-1	2.184070E-5
1.396000E+2	-3.023157E-1	2.918654E-5	-1.973688E-1	2.737373E-5
1.397000E+2	-3.109752E-1	5.002085E-5	-2.056812E-1	2.626121E-5
1.398000E+2	-3.115665E-1	5.698598E-5	-2.045492E-1	3.949355E-5
1.399000E+2	-3.221850E-1	5.408532E-5	-2.078515E-1	1.727514E-5
1.400000E+2	-3.286938E-1	4.242545E-5	-2.037111E-1	3.469004E-5
1.401000E+2	-3.165015E-1	4.094651E-5	-2.111180E-1	2.779163E-5
1.402000E+2	-3.329549E-1	9.542933E-5	-2.115472E-1	2.326813E-5
1.403000E+2	-3.398246E-1	1.960251E-5	-2.162368E-1	6.223278E-5
1.404000E+2	-3.562105E-1	4.828972E-5	-2.168482E-1	4.355132E-5
1.405000E+2	-3.468551E-1	4.981750E-5	-2.091054E-1	2.322367E-5
1.406000E+2	-3.526023E-1	6.191885E-5	-2.087194E-1	3.221491E-5
1.407000E+2	-3.320056E-1	4.223828E-5	-1.949099E-1	1.505045E-5
1.408000E+2	-3.427815E-1	3.060599E-5	-2.050380E-1	1.913699E-5
1.409000E+2	-3.261794E-1	4.499077E-5	-2.067524E-1	1.923973E-5
1.410000E+2	-3.247023E-1	5.412788E-5	-1.931607E-1	8.236732E-6
1.411000E+2	-2.913330E-1	2.114678E-5	-1.954798E-1	3.421360E-5
1.412000E+2	-3.252369E-1	3.205556E-5	-1.919001E-1	3.843353E-5
1.413000E+2	-2.954145E-1	4.517698E-5	-2.020435E-1	2.485138E-5
1.414000E+2	-3.007022E-1	4.933733E-5	-1.775824E-1	4.469498E-5
1.415000E+2	-2.904088E-1	3.203037E-5	-1.950889E-1	1.050500E-5
1.416000E+2	-3.150737E-1	2.514795E-5	-1.759921E-1	2.000612E-5
1.417000E+2	-2.847292E-1	2.804934E-5	-1.878820E-1	2.461765E-5
1.418000E+2	-3.008553E-1	2.985703E-5	-1.793382E-1	3.770880E-5
1.419000E+2	-2.970281E-1	4.392784E-5	-1.766467E-1	2.337170E-5
1.420000E+2	-3.183376E-1	3.481090E-5	-1.776642E-1	2.481901E-5
1.421000E+2	-3.008031E-1	4.926592E-5	-1.912747E-1	2.498616E-5
1.422000E+2	-3.124639E-1	8.087105E-5	-1.762640E-1	1.850375E-5
1.423000E+2	-2.844578E-1	5.515042E-5	-1.870145E-1	2.355662E-5
1.424000E+2	-3.143805E-1	4.166335E-5	-1.801574E-1	1.790431E-5
1.425000E+2	-2.778445E-1	5.395084E-5	-1.916507E-1	2.140882E-5
1.426000E+2	-3.056006E-1	5.871813E-5	-1.750977E-1	2.634044E-5
1.427000E+2	-2.839429E-1	3.244579E-5	-2.010077E-1	2.973192E-5
1.428000E+2	-3.163739E-1	3.313662E-5	-1.825427E-1	3.243725E-5
1.429000E+2	-2.818710E-1	5.475711E-5	-1.931648E-1	3.608181E-5
1.430000E+2	-3.069861E-1	3.797252E-5	-1.996594E-1	3.667401E-5
1.431000E+2	-2.961264E-1	5.818871E-5	-1.992180E-1	2.591893E-5
1.432000E+2	-3.191356E-1	4.006763E-5	-2.021132E-1	1.562605E-5
1.433000E+2	-2.905072E-1	3.107951E-5	-2.026194E-1	4.143392E-5
1.434000E+2	-3.092668E-1	3.917459E-5	-1.912688E-1	4.002867E-5
1.435000E+2	-2.873447E-1	2.280060E-5	-1.948644E-1	2.693933E-5
1.436000E+2	-2.905941E-1	5.656225E-5	-1.879915E-1	1.324961E-5
1.437000E+2	-2.799099E-1	4.127332E-5	-1.916348E-1	4.216837E-5
1.438000E+2	-3.211501E-1	3.029152E-5	-1.914094E-1	3.840813E-5
1.439000E+2	-3.113013E-1	3.319342E-5	-2.062899E-1	4.023879E-5
1.440000E+2	-3.021898E-1	5.609876E-5	-1.890769E-1	3.022832E-5
1.441000E+2	-3.052775E-1	5.230119E-5	-2.059262E-1	1.107747E-5
1.442000E+2	-2.935793E-1	2.276587E-5	-1.931966E-1	2.608758E-5
1.443000E+2	-3.090135E-1	5.264705E-5	-2.006824E-1	4.640053E-5
1.444000E+2	-2.956089E-1	3.602047E-5	-1.946483E-1	4.450081E-5
1.445000E+2	-3.062089E-1	4.746518E-5	-1.875932E-1	3.418345E-5
1.446000E+2	-2.723187E-1	4.963501E-5	-1.868537E-1	1.974811E-5
1.447000E+2	-3.077946E-1	3.267896E-5	-1.870599E-1	2.980956E-5
1.448000E+2	-2.669432E-1	1.826095E-5	-1.873974E-1	2.160054E-5
1.449000E+2	-2.972242E-1	1.507184E-5	-1.726147E-1	2.242284E-5
1.450000E+2	-2.711108E-1	3.820126E-5	-1.915986E-1	1.351842E-5
1.451000E+2	-3.041420E-1	2.630567E-5	-1.881521E-1	2.840715E-5
1.452000E+2	-2.720495E-1	4.782597E-5	-2.004672E-1	1.759102E-5
1.453000E+2	-2.841625E-1	3.739737E-5	-1.798117E-1	3.102289E-5
1.454000E+2	-2.646009E-1	5.796120E-5	-1.802396E-1	2.634383E-5
1.455000E+2	-2.997459E-1	5.222479E-5	-1.774544E-1	2.776619E-5
1.456000E+2	-2.770510E-1	5.393003E-5	-1.859912E-1	4.963258E-5
1.457000E+2	-2.907465E-1	2.368137E-5	-1.849931E-1	4.576468E-5
1.458000E+2	-2.914740E-1	8.196825E-5	-1.872551E-1	2.031162E-5
1.459000E+2	-3.204297E-1	7.526211E-5	-1.901317E-1	3.895287E-5
1.460000E+2	-3.076968E-1	4.454552E-5	-2.092943E-1	2.168694E-5
1.461000E+2	-3.218530E-1	2.927011E-5	-2.031470E-1	4.648608E-5
1.462000E+2	-3.077792E-1	3.052196E-5	-2.084457E-1	2.675298E-5
1.463000E+2	-3.174725E-1	4.095328E-5	-1.941767E-1	3.108304E-5
1.464000E+2	-2.836272E-1	3.437718E-5	-2.057603E-1	4.211001E-5
1.465000E+2	-3.080805E-1	5.663441E-5	-1.909511E-1	4.796629E-5
1.466000E+2	-2.811396E-1	4.587794E-5	-1.928464E-1	3.252701E-5
1.467000E+2	-3.025751E-1	6.400351E-5	-1.899701E-1	1.756333E-5
1.468000E+2	-2.778744E-1	5.283152E-5	-1.866614E-1	2.626610E-5
1.469000E+2	-3.023308E-1	3.870308E-5	-2.053722E-1	2.235072E-5
1.470000E+2	-2.961403E-1	3.873887E-5	-1.955879E-1	3.684203E-5
1.471000E+2	-3.096518E-1	8.788329E-5	-1.970724E-1	2.586508E-5
1.472000E+2	-2.888973E-1	2.388321E-5	-1.943285E-1	3.581438E-5
1.473000E+2	-2.909578E-1	5.738461E-5	-2.029765E-1	3.171803E-5
1.474000E+2	-2.846461E-1	4.235196E-5	-1.906923E-1	6.086710E-5
1.475000E+2	-2.919032E-1	1.028284E-4	-1.998270E-1	3.654761E-5
1.476000E+2	-2.798823E-1	6.235131E-5	-1.966357E-1	8.393563E-5
1.477000E+2	-2.978000E-1	8.078057E-5	-2.017689E-1	3.449405E-5
1.478000E+2	-2.995254E-1	5.063537E-5	-1.904594E-1	4.151244E-5
1.479000E+2	-2.742805E-1	4.153379E-5	-1.907829E-1	2.882198E-5
1.480000E+2	-2.897148E-1	4.206812E-5	-1.794044E-1	2.431274E-5
1.481000E+2	-2.732377E-1	6.827126E-5	-1.881020E-1	3.074387E-5
1.482000E+2	-3.053361E-1	5.253797E-5	-1.898191E-1	3.066471E-5
1.483000E+2	-3.037320E-1	3.238939E-5	-1.848659E-1	4.240022E-5
1.484000E+2	-3.124580E-1	7.100701E-5	-1.881978E-1	4.679504E-5
1.485000E+2	-3.076970E-1	5.803460E-5	-2.008151E-1	3.174801E-5
1.486000E+2	-3.334510E-1	6.463083E-5	-1.942324E-1	3.239075E-5
1.487000E+2	-2.736416E-1	4.501760E-5	-1.816634E-1	5.273662E-5
1.488000E+2	-2.841556E-1	5.299480E-5	-1.666967E-1	2.284283E-5
1.489000E+2	-2.742128E-1	5.835888E-5	-1.810509E-1	3.491639E-5
1.490000E+2	-3.040116E-1	5.780948E-5	-1.819882E-1	4.746363E-5
1.491000E+2	-2.804450E-1	4.328602E-5	-1.995751E-1	3.876645E-5
1.492000E+2	-3.190167E-1	4.073511E-5	-1.988904E-1	5.927027E-5
1.493000E+2	-2.958553E-1	4.311741E-5	-2.094029E-1	3.299430E-5
1.494000E+2	-3.330891E-1	8.789566E-5	-2.087163E-1	4.882693E-5
1.495000E+2	-3.100484E-1	3.962998E-5	-2.117201E-1	3.262311E-5
1.496000E+2	-3.158973E-1	8.324751E-5	-1.947856E-1	3.901942E-5
1.497000E+2	-2.938468E-1	3.491677E-5	-2.110312E-1	5.517374E-5
1.498000E+2	-3.290877E-1	5.303563E-5	-1.943015E-1	2.676223E-5
1.499000E+2	-2.930215E-1	6.346499E-5	-2.111463E-1	3.739175E-5
1.500000E+2	-3.319430E-1	5.856173E-5	-2.081047E-1	3.427708E-5
1.501000E+2	-3.046212E-1	4.187042E-5	-2.075947E-1	4.294477E-5
1.502000E+2	-3.348563E-1	1.033881E-4	-2.084658E-1	3.191697E-5
1.503000E+2	-2.809714E-1	2.833191E-5	-2.188641E-1	3.664799E-5
1.504000E+2	-3.145629E-1	5.141027E-5	-2.038389E-1	4.105386E-5
1.505000E+2	-2.885056E-1	6.072939E-5	-2.068215E-1	4.694585E-5
1.506000E+2	-3.117026E-1	5.462406E-5	-2.055058E-1	3.855927E-5
1.507000E+2	-2.796644E-1	4.638351E-5	-2.109037E-1	2.358540E-5
1.508000E+2	-3.190780E-1	4.447633E-5	-2.081127E-1	2.140694E-5
1.509000E+2	-3.014768E-1	5.993283E-5	-2.152312E-1	3.268547E-5
1.510000E+2	-3.176528E-1	3.600297E-5	-2.239196E-1	1.962402E-5
1.511000E+2	-2.991707E-1	4.570125E-5	-2.205400E-1	4.080730E-5
1.512000E+2	-3.225112E-1	3.874764E-5	-2.170078E-1	4.151476E-5
1.513000E+2	-3.013966E-1	5.294797E-5	-2.082949E-1	4.674390E-5
1.514000E+2	-3.130432E-1	5.863260E-5	-1.996022E-1	4.466506E-5
1.515000E+2	-2.945794E-1	8.391635E-5	-2.001497E-1	3.374189E-5
1.516000E+2	-3.017324E-1	2.020363E-5	-1.936457E-1	3.626747E-5
1.517000E+2	-3.024371E-1	8.254039E-5	-1.963463E-1	8.634563E-5
1.518000E+2	-2.847352E-1	2.608070E-5	-1.812634E-1	3.521370E-5
1.519000E+2	-2.824806E-1	2.794405E-5	-1.780786E-1	5.353287E-5
1.520000E+2	-2.621783E-1	5.559120E-5	-1.666969E-1	4.288979E-5
1.521000E+2	-2.837675E-1	4.347061E-5	-1.821531E-1	3.060901E-5
1.522000E+2	-2.566056E-1	6.842808E-5	-1.705183E-1	4.038040E-5
1.523000E+2	-2.584768E-1	4.867581E-5	-1.528149E-1	3.638879E-5
1.524000E+2	-2.426820E-1	4.953087E-5	-1.581327E-1	2.699070E-5
1.525000E+2	-2.616669E-1	6.524902E-5	-1.583670E-1	3.801688E-5
1.526000E+2	-2.426050E-1	4.811575E-5	-1.607120E-1	4.062063E-5
1.527000E+2	-2.406703E-1	3.792724E-5	-1.452736E-1	2.958276E-5
1.528000E+2	-2.308817E-1	3.618565E-5	-1.510065E-1	4.987753E-5
1.529000E+2	-2.647705E-1	2.148832E-5	-1.528365E-1	2.526185E-5
1.530000E+2	-2.452806E-1	2.477908E-5	-1.595088E-1	4.843361E-5
1.531000E+2	-2.537867E-1	3.464497E-5	-1.520890E-1	1.914195E-5
1.532000E+2	-2.411460E-1	6.773358E-5	-1.524841E-1	4.217122E-5
1.533000E+2	-2.749415E-1	3.304658E-5	-1.654105E-1	3.988582E-5
1.534000E+2	-2.457902E-1	2.446877E-5	-1.617451E-1	4.924244E-5
1.535000E+2	-2.722542E-1	2.053877E-5	-1.672740E-1	2.319752E-5
1.536000E+2	-2.706936E-1	8.479476E-5	-1.766628E-1	3.229225E-5
1.537000E+2	-2.889770E-1	7.689147E-5	-1.776482E-1	4.191968E-5
1.538000E+2	-2.571410E-1	4.910184E-5	-1.791473E-1	4.107852E-5
1.539000E+2	-2.750565E-1	7.086655E-5	-1.820280E-1	3.515256E-5
1.540000E+2	-2.745571E-1	7.179483E-5	-1.904198E-1	3.774082E-5
1.541000E+2	-2.948584E-1	4.293903E-5	-1.940269E-1	4.532146E-5
1.542000E+2	-2.841467E-1	5.808517E-5	-1.980426E-1	6.082541E-5
1.543000E+2	-3.080345E-1	6.188362E-5	-2.132413E-1	3.396423E-5
1.544000E+2	-3.006024E-1	5.748746E-5	-2.020699E-1	5.611103E-5
1.545000E+2	-3.114210E-1	5.042924E-5	-2.084525E-1	3.678850E-5
1.546000E+2	-2.834111E-1	3.123126E-5	-1.958969E-1	4.136116E-5
1.547000E+2	-3.055782E-1	7.148926E-5	-2.052015E-1	4.846169E-5
1.548000E+2	-3.112118E-1	7.972281E-5	-2.003330E-1	3.952505E-5
1.549000E+2	-3.222674E-1	7.430214E-5	-2.170850E-1	7.143285E-5
1.550000E+2	-3.003857E-1	5.795735E-5	-2.045056E-1	5.319854E-5
1.551000E+2	-3.288110E-1	7.160999E-5	-2.144351E-1	7.850312E-5
1.552000E+2	-3.044789E-1	3.324054E-5	-2.121637E-1	7.006047E-5
1.553000E+2	-3.064274E-1	3.878103E-5	-2.068265E-1	3.664675E-5
1.554000E+2	-2.945155E-1	7.026406E-5	-1.922709E-1	4.769206E-5
1.555000E+2	-2.810865E-1	7.297604E-5	-1.894890E-1	2.808430E-5
1.556000E+2	-2.746658E-1	2.829179E-5	-1.839483E-1	5.309212E-5
1.557000E+2	-2.669226E-1	5.317919E-5	-1.741791E-1	5.680123E-5
1.558000E+2	-2.597346E-1	3.733780E-5	-1.579396E-1	1.833462E-5
1.559000E+2	-2.425665E-1	5.664208E-5	-1.667843E-1	3.255482E-5
1.560000E+2	-2.670053E-1	6.856386E-5	-1.648606E-1	8.054478E-5
1.561000E+2	-2.436319E-1	5.344397E-5	-1.772628E-1	8.394723E-5
1.562000E+2	-2.661743E-1	6.760370E-5	-1.532526E-1	4.817564E-5
1.563000E+2	-2.437066E-1	8.399050E-5	-1.671314E-1	4.176023E-5
1.564000E+2	-2.803992E-1	1.049990E-4	-1.663545E-1	3.276380E-5
1.565000E+2	-2.453696E-1	4.411807E-5	-1.711969E-1	5.100031E-5
1.566000E+2	-2.673628E-1	3.208758E-5	-1.570862E-1	1.716070E-5
1.567000E+2	-2.350352E-1	6.116012E-5	-1.551807E-1	3.707653E-5
1.568000E+2	-2.671175E-1	3.084922E-5	-1.590272E-1	8.354350E-5
1.569000E+2	-2.446167E-1	5.010209E-5	-1.658035E-1	4.096946E-5
1.570000E+2	-2.650501E-1	5.536420E-5	-1.667807E-1	1.624212E-5
1.571000E+2	-2.306223E-1	6.793811E-5	-1.629063E-1	4.361181E-5
1.572000E+2	-2.838662E-1	7.594494E-5	-1.688121E-1	4.226513E-5
1.573000E+2	-2.471463E-1	5.772331E-5	-1.823316E-1	4.258347E-5
1.574000E+2	-2.793612E-1	4.933949E-5	-1.750184E-1	4.995632E-5
1.575000E+2	-2.677404E-1	4.263009E-5	-1.892386E-1	5.291066E-5
1.576000E+2	-2.807347E-1	8.535959E-5	-1.769883E-1	4.825462E-5
1.577000E+2	-2.425677E-1	5.905513E-5	-1.782734E-1	6.276336E-5
1.578000E+2	-2.743548E-1	3.029723E-5	-1.797104E-1	4.437870E-5
1.579000E+2	-2.722165E-1	9.798139E-5	-1.799877E-1	3.794102E-5
1.580000E+2	-2.951693E-1	4.275024E-5	-1.888802E-1	1.994201E-5
1.581000E+2	-2.899210E-1	5.032539E-5	-1.960852E-1	4.615103E-5
1.582000E+2	-3.188346E-1	6.569346E-5	-2.057690E-1	4.332478E-5
1.583000E+2	-2.931392E-1	4.061406E-5	-1.934666E-1	4.861318E-5
1.584000E+2	-3.216395E-1	5.574580E-5	-1.975316E-1	5.155941E-5
1.585000E+2	-2.946097E-1	7.000300E-5	-1.977628E-1	4.524901E-5
1.586000E+2	-3.148841E-1	8.811960E-5	-1.979081E-1	5.693001E-5
1.587000E+2	-3.112690E-1	7.377274E-5	-2.066944E-1	6.809599E-5
1.588000E+2	-3.091891E-1	4.157350E-5	-1.899162E-1	5.388022E-5
1.589000E+2	-2.825190E-1	3.021520E-5	-1.893543E-1	1.870440E-5
1.590000E+2	-3.017110E-1	3.672768E-5	-1.925583E-1	4.280254E-5
1.591000E+2	-2.983405E-1	3.946106E-5	-1.991351E-1	6.699580E-5
1.592000E+2	-2.977483E-1	7.329404E-5	-1.909938E-1	4.959730E-5
1.593000E+2	-2.860227E-1	6.816198E-5	-1.786470E-1	4.131173E-5
1.594000E+2	-2.935303E-1	4.445233E-5	-1.808515E-1	6.435808E-5
1.595000E+2	-2.918054E-1	2.038717E-5	-1.908766E-1	3.754483E-5
1.596000E+2	-3.006978E-1	9.023489E-5	-1.986616E-1	4.369489E-5
1.597000E+2	-2.993235E-1	8.477672E-5	-1.894967E-1	5.370735E-5
1.598000E+2	-3.340412E-1	7.455982E-5	-2.019606E-1	2.488525E-5
1.599000E+2	-3.095639E-1	8.159183E-5	-1.974396E-1	5.878688E-5
1.600000E+2	-3.218275E-1	1.245863E-4	-1.961944E-1	6.744233E-5
