# Supplementary material for: Millimeter wave direct-current transmission and reflection spectral data of some organic photo-responsive materials
Source: Data Brief. 2019 Dec 17;28:104996. doi: 10.1016/j.dib.2019.104996 (PMC6938801; doi:10.1016/j.dib.2019.104996)
Supplement: Multimedia component [file mmc1.zip › NCSU-P3HT-PCBM-95-5-Spin90RPM-110-160GHz-Reflection]

1.100000E+2	-2.404695E-1	3.711553E-5	-7.940052E-2	1.959662E-5
1.101000E+2	-2.306173E-1	1.912965E-5	-7.852515E-2	6.353038E-6
1.102000E+2	-2.007029E-1	7.521967E-5	-7.337797E-2	2.070978E-5
1.103000E+2	-2.090117E-1	1.021810E-4	-6.867827E-2	7.887371E-6
1.104000E+2	-2.156173E-1	4.632515E-5	-7.268202E-2	1.015081E-5
1.105000E+2	-1.976133E-1	1.697024E-5	-6.396730E-2	2.494025E-5
1.106000E+2	-1.858430E-1	2.964359E-5	-6.257290E-2	2.346389E-5
1.107000E+2	-1.916902E-1	2.757005E-5	-6.054191E-2	1.079545E-5
1.108000E+2	-1.830487E-1	5.096079E-5	-6.092155E-2	8.917770E-6
1.109000E+2	-1.897372E-1	1.349801E-5	-5.796044E-2	1.798448E-5
1.110000E+2	-1.735691E-1	1.200717E-5	-5.254967E-2	7.106353E-6
1.111000E+2	-1.767125E-1	2.714259E-5	-5.259520E-2	5.691579E-6
1.112000E+2	-1.548113E-1	1.236175E-5	-5.022755E-2	8.998425E-6
1.113000E+2	-1.661017E-1	2.371914E-5	-4.594969E-2	1.259309E-5
1.114000E+2	-1.586519E-1	2.547158E-5	-4.947726E-2	8.596374E-6
1.115000E+2	-1.831521E-1	2.445885E-5	-5.070479E-2	1.130770E-5
1.116000E+2	-1.685320E-1	2.989783E-5	-5.553835E-2	7.949861E-6
1.117000E+2	-1.715149E-1	3.204657E-5	-5.450524E-2	1.166659E-5
1.118000E+2	-1.796712E-1	3.713191E-5	-5.581969E-2	1.247763E-5
1.119000E+2	-1.766542E-1	2.077110E-5	-5.940996E-2	6.919073E-6
1.120000E+2	-1.950207E-1	2.596893E-5	-6.208701E-2	9.410404E-6
1.121000E+2	-2.055863E-1	2.048698E-5	-6.488726E-2	1.864194E-5
1.122000E+2	-2.057761E-1	2.276490E-5	-5.585488E-2	1.521050E-5
1.123000E+2	-2.176487E-1	1.831309E-5	-6.339320E-2	1.575314E-5
1.124000E+2	-2.071664E-1	1.567288E-5	-6.816663E-2	5.286259E-6
1.125000E+2	-2.294554E-1	1.384701E-5	-6.458114E-2	1.334493E-5
1.126000E+2	-2.222957E-1	2.661790E-5	-5.652411E-2	1.424343E-5
1.127000E+2	-2.264730E-1	1.975473E-5	-5.115791E-2	1.038327E-5
1.128000E+2	-2.077035E-1	1.460054E-5	-5.862251E-2	6.570781E-6
1.129000E+2	-2.187965E-1	1.089070E-5	-4.994809E-2	1.379975E-5
1.130000E+2	-2.063708E-1	1.894068E-5	-5.061511E-2	1.379197E-5
1.131000E+2	-2.208520E-1	1.660859E-5	-4.861662E-2	1.046888E-5
1.132000E+2	-2.036047E-1	2.107992E-5	-5.157035E-2	1.172986E-5
1.133000E+2	-1.701910E-1	2.231184E-5	-4.297382E-2	8.866476E-6
1.134000E+2	-1.645009E-1	1.584223E-5	-3.644704E-2	7.721729E-6
1.135000E+2	-1.573949E-1	2.252934E-5	-3.721787E-2	5.369024E-6
1.136000E+2	-1.618382E-1	1.688074E-5	-4.074096E-2	4.858692E-6
1.137000E+2	-1.670555E-1	1.840746E-5	-4.178218E-2	8.140317E-6
1.138000E+2	-1.939755E-1	4.520250E-5	-4.315336E-2	4.950778E-6
1.139000E+2	-2.190693E-1	1.361489E-5	-5.252202E-2	9.378452E-6
1.140000E+2	-2.130247E-1	1.162029E-5	-5.044614E-2	7.019230E-6
1.141000E+2	-2.363617E-1	3.358086E-5	-5.132529E-2	8.547855E-6
1.142000E+2	-2.239970E-1	7.336864E-6	-5.805024E-2	8.886890E-6
1.143000E+2	-2.368947E-1	2.466756E-5	-5.836061E-2	9.563618E-6
1.144000E+2	-2.439212E-1	2.171108E-5	-5.587190E-2	5.504952E-6
1.145000E+2	-2.485845E-1	2.023562E-5	-5.311046E-2	1.296982E-5
1.146000E+2	-2.565898E-1	4.552736E-5	-5.288556E-2	1.124954E-5
1.147000E+2	-2.557257E-1	1.455264E-5	-5.687373E-2	6.333464E-6
1.148000E+2	-2.492381E-1	3.764631E-5	-5.476883E-2	9.258007E-6
1.149000E+2	-2.602174E-1	3.554531E-5	-5.605139E-2	6.424693E-6
1.150000E+2	-2.433823E-1	4.107646E-5	-5.176767E-2	8.547199E-6
1.151000E+2	-2.562316E-1	2.140984E-5	-5.438950E-2	1.614287E-5
1.152000E+2	-2.372747E-1	1.640258E-5	-5.943916E-2	7.072076E-6
1.153000E+2	-2.595369E-1	2.573892E-5	-5.172522E-2	9.215362E-6
1.154000E+2	-2.608680E-1	2.678126E-5	-5.802094E-2	1.088052E-5
1.155000E+2	-2.577731E-1	2.400604E-5	-5.304403E-2	1.322065E-5
1.156000E+2	-2.406998E-1	1.538808E-5	-5.206769E-2	8.940131E-6
1.157000E+2	-2.262767E-1	2.913821E-5	-4.752725E-2	2.397782E-5
1.158000E+2	-2.156765E-1	2.693212E-5	-3.764182E-2	7.050980E-6
1.159000E+2	-2.222105E-1	1.082379E-5	-4.172547E-2	1.441001E-5
1.160000E+2	-2.285058E-1	1.399811E-5	-3.775584E-2	1.713543E-5
1.161000E+2	-2.139219E-1	4.849659E-5	-3.690697E-2	1.784356E-5
1.162000E+2	-2.130476E-1	2.068706E-5	-3.454631E-2	1.233587E-5
1.163000E+2	-2.372651E-1	1.308019E-5	-3.653500E-2	1.698118E-5
1.164000E+2	-2.272868E-1	8.758481E-6	-4.082777E-2	7.092269E-6
1.165000E+2	-2.528473E-1	1.754545E-5	-3.439917E-2	6.645872E-6
1.166000E+2	-2.501000E-1	2.589002E-5	-3.356021E-2	5.705096E-6
1.167000E+2	-2.681720E-1	2.424426E-5	-3.224093E-2	1.097886E-5
1.168000E+2	-2.566632E-1	2.538858E-5	-3.946071E-2	1.243373E-5
1.169000E+2	-2.539357E-1	2.598817E-5	-4.155419E-2	8.695893E-6
1.170000E+2	-2.526636E-1	3.720126E-5	-3.427968E-2	1.351875E-5
1.171000E+2	-2.718693E-1	2.556869E-5	-3.876685E-2	1.635256E-5
1.172000E+2	-2.758513E-1	2.951316E-5	-3.793889E-2	1.633605E-5
1.173000E+2	-2.453063E-1	2.616000E-5	-3.843911E-2	9.135025E-6
1.174000E+2	-2.771640E-1	2.700714E-5	-3.493390E-2	1.366116E-5
1.175000E+2	-2.672899E-1	1.572701E-5	-3.507226E-2	1.114146E-5
1.176000E+2	-2.792470E-1	3.010099E-5	-3.378065E-2	6.013250E-6
1.177000E+2	-2.532270E-1	2.608636E-5	-3.071549E-2	1.299051E-5
1.178000E+2	-2.914729E-1	1.835287E-5	-3.081370E-2	5.182498E-6
1.179000E+2	-2.588457E-1	3.226025E-5	-2.474396E-2	5.004593E-6
1.180000E+2	-2.630788E-1	1.669672E-5	-2.879869E-2	7.078879E-6
1.181000E+2	-2.568456E-1	1.158912E-5	-2.523619E-2	1.461190E-5
1.182000E+2	-2.628489E-1	3.832955E-5	-2.269459E-2	8.292187E-6
1.183000E+2	-2.387560E-1	2.443242E-5	-2.318718E-2	7.923746E-6
1.184000E+2	-2.458817E-1	2.176461E-5	-2.020041E-2	5.365492E-6
1.185000E+2	-2.362812E-1	2.265695E-5	-2.391986E-2	5.681450E-6
1.186000E+2	-2.360495E-1	3.824062E-5	-2.348537E-2	4.315852E-6
1.187000E+2	-2.262157E-1	1.867349E-5	-2.446061E-2	8.260587E-6
1.188000E+2	-2.599087E-1	2.613930E-5	-2.456093E-2	3.621243E-6
1.189000E+2	-2.393171E-1	1.897602E-5	-2.421758E-2	3.932302E-6
1.190000E+2	-2.657833E-1	2.787159E-5	-2.406111E-2	5.728904E-6
1.191000E+2	-2.460683E-1	3.279720E-5	-2.104385E-2	2.916125E-6
1.192000E+2	-2.760929E-1	1.462134E-5	-2.108621E-2	6.257879E-6
1.193000E+2	-2.886544E-1	3.260930E-5	-2.197227E-2	7.686507E-6
1.194000E+2	-2.953716E-1	2.261683E-5	-2.461001E-2	4.332480E-6
1.195000E+2	-2.805050E-1	2.870722E-5	-2.443886E-2	5.358735E-6
1.196000E+2	-3.035141E-1	4.133102E-5	-2.202702E-2	4.530661E-6
1.197000E+2	-3.009850E-1	3.122743E-5	-1.960501E-2	3.585768E-6
1.198000E+2	-2.967808E-1	2.173949E-5	-2.046105E-2	6.490192E-6
1.199000E+2	-2.932396E-1	2.193722E-5	-2.191527E-2	4.482724E-6
1.200000E+2	-3.200786E-1	3.240874E-5	-2.372001E-2	8.410187E-6
1.201000E+2	-2.996397E-1	2.972241E-5	-1.924988E-2	5.123831E-6
1.202000E+2	-3.038968E-1	4.240890E-5	-1.840655E-2	4.106971E-6
1.203000E+2	-2.982065E-1	5.395631E-5	-2.160126E-2	5.674105E-6
1.204000E+2	-2.767372E-1	3.385669E-5	-1.818563E-2	5.725264E-6
1.205000E+2	-2.713600E-1	4.019485E-5	-1.430024E-2	2.644515E-6
1.206000E+2	-2.891594E-1	2.665252E-5	-1.623492E-2	4.654647E-6
1.207000E+2	-2.756286E-1	2.922854E-5	-1.714608E-2	5.283458E-6
1.208000E+2	-2.885555E-1	1.497940E-5	-1.636731E-2	5.649767E-6
1.209000E+2	-2.997096E-1	2.888189E-5	-1.656336E-2	3.738110E-6
1.210000E+2	-3.006098E-1	5.197356E-5	-1.411805E-2	4.279762E-6
1.211000E+2	-2.968520E-1	1.943854E-5	-1.641976E-2	3.987389E-6
1.212000E+2	-2.771612E-1	3.935379E-5	-1.470165E-2	3.854436E-6
1.213000E+2	-2.529840E-1	3.415402E-5	-1.241233E-2	1.865471E-6
1.214000E+2	-2.602518E-1	5.312952E-5	-1.264215E-2	4.328532E-6
1.215000E+2	-2.552348E-1	3.085056E-5	-1.050589E-2	4.445144E-6
1.216000E+2	-2.464671E-1	2.034825E-5	-1.102855E-2	3.216745E-6
1.217000E+2	-2.345775E-1	4.501380E-5	-1.013547E-2	3.981433E-6
1.218000E+2	-2.682913E-1	2.508782E-5	-1.261233E-2	3.678569E-6
1.219000E+2	-2.437027E-1	1.300193E-5	-1.303078E-2	2.810666E-6
1.220000E+2	-2.427193E-1	2.248805E-5	-1.559245E-2	5.873609E-6
1.221000E+2	-2.468984E-1	4.744749E-5	-1.531734E-2	3.183700E-6
1.222000E+2	-2.576331E-1	4.646578E-5	-1.373910E-2	4.352755E-6
1.223000E+2	-2.513215E-1	3.559507E-5	-1.673122E-2	2.998249E-6
1.224000E+2	-2.531002E-1	4.458301E-5	-1.529272E-2	3.540169E-6
1.225000E+2	-2.598733E-1	4.532460E-5	-1.607282E-2	3.449572E-6
1.226000E+2	-2.391169E-1	3.498273E-5	-1.512708E-2	4.805104E-6
1.227000E+2	-2.609033E-1	3.438117E-5	-1.816603E-2	5.795693E-6
1.228000E+2	-2.887468E-1	6.157191E-5	-2.010505E-2	2.863536E-6
1.229000E+2	-2.697380E-1	4.310579E-5	-2.204364E-2	6.503711E-6
1.230000E+2	-2.951979E-1	5.159662E-5	-2.559143E-2	6.716223E-6
1.231000E+2	-2.833804E-1	4.331623E-5	-2.410493E-2	4.068353E-6
1.232000E+2	-2.999531E-1	2.858486E-5	-2.391122E-2	9.659111E-6
1.233000E+2	-2.883864E-1	4.016385E-5	-2.776082E-2	8.843320E-6
1.234000E+2	-3.118669E-1	2.370856E-5	-2.811297E-2	7.153791E-6
1.235000E+2	-2.972757E-1	2.926738E-5	-2.676599E-2	6.328816E-6
1.236000E+2	-2.943463E-1	2.410492E-5	-2.417477E-2	4.301659E-6
1.237000E+2	-2.819443E-1	6.024044E-5	-2.424146E-2	4.309402E-6
1.238000E+2	-2.752102E-1	2.808511E-5	-2.521559E-2	3.876333E-6
1.239000E+2	-2.798335E-1	3.785914E-5	-2.696223E-2	5.885030E-6
1.240000E+2	-2.829759E-1	3.277096E-5	-3.079996E-2	8.541363E-6
1.241000E+2	-3.034161E-1	4.409753E-5	-2.552145E-2	5.607660E-6
1.242000E+2	-3.048325E-1	3.397931E-5	-3.207556E-2	8.948687E-6
1.243000E+2	-3.111927E-1	5.751966E-5	-3.205400E-2	5.870463E-6
1.244000E+2	-3.022227E-1	2.096544E-5	-3.307784E-2	5.631372E-6
1.245000E+2	-3.038280E-1	2.212258E-5	-3.350545E-2	4.127294E-6
1.246000E+2	-2.960394E-1	3.380233E-5	-2.684591E-2	8.014354E-6
1.247000E+2	-2.887595E-1	2.476690E-5	-3.171014E-2	6.748037E-6
1.248000E+2	-2.703827E-1	3.417024E-5	-3.060435E-2	7.788154E-6
1.249000E+2	-2.958592E-1	6.909341E-5	-3.290994E-2	6.726042E-6
1.250000E+2	-2.972451E-1	2.005493E-5	-3.095022E-2	4.683707E-6
1.251000E+2	-3.069133E-1	2.861500E-5	-3.502632E-2	1.331482E-5
1.252000E+2	-3.029803E-1	3.864245E-5	-4.212022E-2	9.010787E-6
1.253000E+2	-3.135526E-1	3.250228E-5	-3.996364E-2	9.779233E-6
1.254000E+2	-3.175956E-1	2.978963E-5	-5.306703E-2	1.378539E-5
1.255000E+2	-3.224590E-1	4.053707E-5	-4.996076E-2	1.138675E-5
1.256000E+2	-3.152876E-1	3.265136E-5	-4.914653E-2	9.289345E-6
1.257000E+2	-3.066371E-1	3.472960E-5	-5.015160E-2	1.376417E-5
1.258000E+2	-2.927257E-1	2.827492E-5	-5.159063E-2	7.016863E-6
1.259000E+2	-3.037812E-1	3.008551E-5	-5.028508E-2	2.519719E-6
1.260000E+2	-2.799889E-1	2.829072E-5	-4.715049E-2	1.147716E-5
1.261000E+2	-2.928602E-1	3.282374E-5	-5.010984E-2	1.800334E-5
1.262000E+2	-2.829243E-1	1.690537E-5	-5.099607E-2	7.304300E-6
1.263000E+2	-2.938453E-1	3.076866E-5	-4.801926E-2	7.558190E-6
1.264000E+2	-2.639068E-1	3.367433E-5	-4.821353E-2	3.822023E-6
1.265000E+2	-2.857076E-1	1.518785E-5	-4.851625E-2	8.134508E-6
1.266000E+2	-2.656587E-1	2.589714E-5	-5.694277E-2	1.836759E-5
1.267000E+2	-2.906005E-1	4.113682E-5	-5.970859E-2	1.209789E-5
1.268000E+2	-2.967107E-1	5.477019E-5	-5.584347E-2	9.402637E-6
1.269000E+2	-2.976691E-1	3.476509E-5	-6.371072E-2	1.088670E-5
1.270000E+2	-2.638491E-1	3.579273E-5	-6.171837E-2	1.041696E-5
1.271000E+2	-2.828296E-1	2.699542E-5	-6.146696E-2	6.209300E-6
1.272000E+2	-2.406466E-1	2.651930E-5	-5.778446E-2	1.369423E-5
1.273000E+2	-2.791396E-1	4.158704E-5	-5.770681E-2	8.231582E-6
1.274000E+2	-2.798203E-1	3.129069E-5	-6.080119E-2	1.612645E-5
1.275000E+2	-3.001954E-1	6.823383E-5	-6.271957E-2	1.189574E-5
1.276000E+2	-2.719967E-1	5.466093E-5	-6.499722E-2	2.583703E-5
1.277000E+2	-3.128931E-1	6.648729E-5	-6.008297E-2	1.191902E-5
1.278000E+2	-2.885341E-1	1.769709E-5	-6.579363E-2	1.267669E-5
1.279000E+2	-2.977433E-1	2.913804E-5	-6.203482E-2	1.594978E-5
1.280000E+2	-2.894815E-1	2.223156E-5	-6.862670E-2	9.661925E-6
1.281000E+2	-3.060269E-1	4.903300E-5	-6.212698E-2	1.918998E-5
1.282000E+2	-2.874378E-1	3.005955E-5	-6.635765E-2	1.050023E-5
1.283000E+2	-2.867928E-1	2.900216E-5	-7.383307E-2	1.021331E-5
1.284000E+2	-2.857278E-1	1.488352E-5	-7.190963E-2	1.206081E-5
1.285000E+2	-3.124284E-1	3.281347E-5	-6.695600E-2	1.239093E-5
1.286000E+2	-3.099530E-1	1.650278E-5	-6.984839E-2	1.610787E-5
1.287000E+2	-2.994095E-1	6.639214E-5	-7.793764E-2	1.257290E-5
1.288000E+2	-2.826853E-1	3.239905E-5	-7.650400E-2	1.586359E-5
1.289000E+2	-3.141453E-1	3.516059E-5	-7.281836E-2	1.573903E-5
1.290000E+2	-2.935206E-1	1.909266E-5	-7.564413E-2	1.403429E-5
1.291000E+2	-2.971628E-1	3.055525E-5	-7.955929E-2	1.040142E-5
1.292000E+2	-2.797034E-1	5.634347E-5	-7.561643E-2	1.479378E-5
1.293000E+2	-3.085027E-1	5.406296E-5	-7.350502E-2	1.486304E-5
1.294000E+2	-2.812381E-1	3.471339E-5	-7.245514E-2	1.457222E-5
1.295000E+2	-2.859639E-1	1.627540E-5	-7.320264E-2	1.356922E-5
1.296000E+2	-2.997229E-1	2.556184E-5	-7.438415E-2	1.030476E-5
1.297000E+2	-2.765336E-1	5.372017E-5	-7.545420E-2	1.442976E-5
1.298000E+2	-2.787268E-1	1.141863E-4	-7.280638E-2	1.511673E-5
1.299000E+2	-2.844892E-1	2.840987E-5	-7.953730E-2	1.223441E-5
1.300000E+2	-2.950650E-1	5.125670E-5	-7.933744E-2	1.519958E-5
1.301000E+2	-2.806838E-1	4.544853E-5	-8.422269E-2	1.010671E-5
1.302000E+2	-3.000168E-1	4.897921E-5	-8.389047E-2	7.039738E-6
1.303000E+2	-3.060494E-1	4.395488E-5	-8.361357E-2	1.193478E-5
1.304000E+2	-2.735828E-1	5.652644E-5	-8.852743E-2	7.370143E-6
1.305000E+2	-3.013183E-1	3.701435E-5	-9.319978E-2	1.142633E-5
1.306000E+2	-2.928614E-1	4.002973E-5	-9.560450E-2	8.742350E-6
1.307000E+2	-3.100114E-1	4.777425E-5	-9.381759E-2	1.588927E-5
1.308000E+2	-3.284227E-1	4.581681E-5	-9.422643E-2	2.360698E-5
1.309000E+2	-3.120767E-1	2.905506E-5	-1.037542E-1	1.542262E-5
1.310000E+2	-3.200746E-1	2.367369E-5	-1.036869E-1	1.319707E-5
1.311000E+2	-3.274994E-1	5.298961E-5	-1.211510E-1	1.426811E-5
1.312000E+2	-3.384185E-1	5.666652E-5	-1.079002E-1	1.553606E-5
1.313000E+2	-3.460257E-1	3.802216E-5	-1.155799E-1	1.590990E-5
1.314000E+2	-3.458068E-1	3.254508E-5	-1.171591E-1	1.028190E-5
1.315000E+2	-3.406243E-1	7.142090E-5	-1.076628E-1	1.254351E-5
1.316000E+2	-3.303083E-1	6.260936E-5	-1.108473E-1	4.114078E-5
1.317000E+2	-3.336898E-1	5.383042E-5	-1.039111E-1	2.385077E-5
1.318000E+2	-3.395547E-1	4.928698E-5	-1.126967E-1	2.295467E-5
1.319000E+2	-3.379873E-1	4.247433E-5	-1.205405E-1	1.436291E-5
1.320000E+2	-3.576757E-1	5.362094E-5	-1.197832E-1	2.025543E-5
1.321000E+2	-3.223043E-1	3.031458E-5	-1.071875E-1	1.844916E-5
1.322000E+2	-3.462597E-1	4.009970E-5	-1.170588E-1	1.071978E-5
1.323000E+2	-3.135138E-1	2.229243E-5	-1.184485E-1	1.323872E-5
1.324000E+2	-3.422910E-1	2.984773E-5	-1.067363E-1	1.141411E-5
1.325000E+2	-3.188502E-1	2.983836E-5	-1.001560E-1	1.005593E-5
1.326000E+2	-3.401321E-1	3.531588E-5	-1.078237E-1	2.100383E-5
1.327000E+2	-2.929776E-1	1.575765E-5	-1.046348E-1	8.673339E-6
1.328000E+2	-3.145692E-1	3.356772E-5	-1.005970E-1	1.619812E-5
1.329000E+2	-3.020567E-1	4.586557E-5	-9.856191E-2	2.214046E-5
1.330000E+2	-3.160777E-1	3.918499E-5	-1.026252E-1	2.349532E-5
1.331000E+2	-2.907483E-1	4.253012E-5	-1.003969E-1	1.462421E-5
1.332000E+2	-3.157813E-1	4.702583E-5	-1.033135E-1	2.135542E-5
1.333000E+2	-3.108404E-1	2.226240E-5	-1.103661E-1	1.676295E-5
1.334000E+2	-3.130401E-1	4.244983E-5	-1.165973E-1	1.311001E-5
1.335000E+2	-3.302208E-1	6.457508E-5	-1.166777E-1	1.821584E-5
1.336000E+2	-3.329048E-1	4.332645E-5	-1.175239E-1	1.638267E-5
1.337000E+2	-3.376604E-1	5.445835E-5	-1.307109E-1	1.130958E-5
1.338000E+2	-3.549095E-1	2.758274E-5	-1.249885E-1	2.018381E-5
1.339000E+2	-3.493539E-1	3.771582E-5	-1.236423E-1	1.439118E-5
1.340000E+2	-3.466518E-1	6.877740E-5	-1.250099E-1	1.962026E-5
1.341000E+2	-3.356143E-1	3.962201E-5	-1.287970E-1	1.937255E-5
1.342000E+2	-3.870721E-1	4.829399E-5	-1.526751E-1	1.918162E-5
1.343000E+2	-3.683839E-1	2.764563E-5	-1.332232E-1	2.181582E-5
1.344000E+2	-3.674720E-1	5.190048E-5	-1.393023E-1	2.009167E-5
1.345000E+2	-3.509030E-1	3.879140E-5	-1.456030E-1	1.516751E-5
1.346000E+2	-3.586967E-1	6.883700E-5	-1.510411E-1	1.485512E-5
1.347000E+2	-3.379685E-1	3.157385E-5	-1.399875E-1	4.655207E-5
1.348000E+2	-3.587360E-1	2.562435E-5	-1.364035E-1	1.271670E-5
1.349000E+2	-3.423474E-1	2.658507E-5	-1.360043E-1	2.307883E-5
1.350000E+2	-3.391669E-1	7.680751E-5	-1.410585E-1	3.362989E-5
1.351000E+2	-3.199251E-1	4.787378E-5	-1.255407E-1	3.773982E-5
1.352000E+2	-3.104638E-1	6.839650E-5	-1.191420E-1	1.305662E-5
1.353000E+2	-3.021230E-1	5.253016E-5	-1.154694E-1	2.497296E-5
1.354000E+2	-3.067200E-1	4.364486E-5	-1.301191E-1	1.018851E-5
1.355000E+2	-3.086379E-1	6.788398E-5	-1.242693E-1	2.215034E-5
1.356000E+2	-3.292701E-1	2.401368E-5	-1.269408E-1	1.991245E-5
1.357000E+2	-3.257354E-1	3.599449E-5	-1.314048E-1	2.147327E-5
1.358000E+2	-3.201946E-1	3.831369E-5	-1.280662E-1	1.511927E-5
1.359000E+2	-3.207978E-1	4.374513E-5	-1.311645E-1	1.664148E-5
1.360000E+2	-3.161019E-1	4.141158E-5	-1.133298E-1	2.684852E-5
1.361000E+2	-3.150873E-1	5.182128E-5	-1.157398E-1	2.938731E-5
1.362000E+2	-3.026795E-1	4.258299E-5	-1.241481E-1	1.483677E-5
1.363000E+2	-2.993591E-1	8.289171E-5	-1.255747E-1	8.838094E-6
1.364000E+2	-3.293981E-1	7.801671E-5	-1.254811E-1	2.297143E-5
1.365000E+2	-3.343486E-1	4.268312E-5	-1.228969E-1	1.777380E-5
1.366000E+2	-3.171975E-1	7.519925E-5	-1.413302E-1	1.660221E-5
1.367000E+2	-3.227939E-1	6.022809E-5	-1.346815E-1	2.413249E-5
1.368000E+2	-3.169047E-1	5.219314E-5	-1.386869E-1	1.978400E-5
1.369000E+2	-3.363878E-1	3.669118E-5	-1.293002E-1	2.396375E-5
1.370000E+2	-3.286758E-1	1.463380E-5	-1.355684E-1	2.876107E-5
1.371000E+2	-3.348578E-1	2.559423E-5	-1.368443E-1	1.154648E-5
1.372000E+2	-3.136896E-1	3.946032E-5	-1.287371E-1	1.259620E-5
1.373000E+2	-3.306500E-1	5.968533E-5	-1.374402E-1	2.284781E-5
1.374000E+2	-3.156099E-1	6.537574E-5	-1.291887E-1	2.532330E-5
1.375000E+2	-3.215066E-1	4.260004E-5	-1.362008E-1	3.360056E-5
1.376000E+2	-3.168559E-1	2.400564E-5	-1.353282E-1	1.935281E-5
1.377000E+2	-3.352783E-1	5.052193E-5	-1.392936E-1	2.159918E-5
1.378000E+2	-3.142882E-1	4.042112E-5	-1.260746E-1	3.620819E-5
1.379000E+2	-3.254751E-1	4.474158E-5	-1.243641E-1	2.309673E-5
1.380000E+2	-3.237092E-1	4.314794E-5	-1.342093E-1	1.727401E-5
1.381000E+2	-3.341440E-1	4.909888E-5	-1.426572E-1	2.215572E-5
1.382000E+2	-3.193575E-1	5.532911E-5	-1.303040E-1	3.726069E-5
1.383000E+2	-3.179033E-1	3.288571E-5	-1.241356E-1	2.718096E-5
1.384000E+2	-2.924355E-1	3.488039E-5	-1.295473E-1	2.247169E-5
1.385000E+2	-3.107441E-1	3.254699E-5	-1.351229E-1	1.887092E-5
1.386000E+2	-2.786548E-1	4.014844E-5	-1.253345E-1	1.222024E-5
1.387000E+2	-3.149029E-1	3.613832E-5	-1.287966E-1	1.317818E-5
1.388000E+2	-3.217243E-1	5.340647E-5	-1.367521E-1	3.941159E-5
1.389000E+2	-3.442950E-1	5.899519E-5	-1.474878E-1	1.231238E-5
1.390000E+2	-3.035307E-1	3.935871E-5	-1.411742E-1	2.606414E-5
1.391000E+2	-3.429201E-1	2.150453E-5	-1.316561E-1	2.792742E-5
1.392000E+2	-3.191004E-1	1.243291E-5	-1.354761E-1	1.101273E-5
1.393000E+2	-3.223742E-1	2.649991E-5	-1.384506E-1	2.173505E-5
1.394000E+2	-3.026707E-1	2.791568E-5	-1.401100E-1	4.702401E-5
1.395000E+2	-3.200956E-1	3.687133E-5	-1.226314E-1	5.680872E-5
1.396000E+2	-3.013217E-1	2.862432E-5	-1.291565E-1	4.967073E-5
1.397000E+2	-3.154731E-1	2.402670E-5	-1.524777E-1	2.065125E-5
1.398000E+2	-2.970225E-1	3.187659E-5	-1.488223E-1	1.805749E-5
1.399000E+2	-3.366233E-1	5.337269E-5	-1.469277E-1	2.202616E-5
1.400000E+2	-3.209874E-1	5.660457E-5	-1.328727E-1	2.198098E-5
1.401000E+2	-3.437455E-1	3.296786E-5	-1.575083E-1	2.372238E-5
1.402000E+2	-3.229713E-1	8.011830E-5	-1.520471E-1	1.863349E-5
1.403000E+2	-3.605982E-1	3.673518E-5	-1.595099E-1	1.263951E-5
1.404000E+2	-3.559499E-1	3.040544E-5	-1.509563E-1	2.273744E-5
1.405000E+2	-3.611798E-1	5.523325E-5	-1.625824E-1	4.844128E-5
1.406000E+2	-3.469799E-1	3.999985E-5	-1.602359E-1	2.870074E-5
1.407000E+2	-3.470887E-1	4.210865E-5	-1.484728E-1	1.961641E-5
1.408000E+2	-3.508328E-1	2.976192E-5	-1.357979E-1	2.697487E-5
1.409000E+2	-3.324830E-1	2.335420E-5	-1.379209E-1	2.062977E-5
1.410000E+2	-3.371218E-1	2.330898E-5	-1.281953E-1	1.359069E-5
1.411000E+2	-3.036307E-1	4.828107E-5	-1.211253E-1	2.669664E-5
1.412000E+2	-3.232067E-1	8.825993E-5	-1.220856E-1	2.875047E-5
1.413000E+2	-3.041040E-1	3.897116E-5	-1.240017E-1	1.769348E-5
1.414000E+2	-3.083465E-1	3.086075E-5	-1.255800E-1	2.126763E-5
1.415000E+2	-2.969572E-1	2.309291E-5	-1.408001E-1	1.331820E-5
1.416000E+2	-3.143866E-1	4.055191E-5	-1.393794E-1	9.731504E-6
1.417000E+2	-2.989996E-1	6.544345E-5	-1.274327E-1	1.829543E-5
1.418000E+2	-2.999899E-1	3.262670E-5	-1.331710E-1	1.219445E-5
1.419000E+2	-2.986410E-1	4.417219E-5	-1.315999E-1	1.401670E-5
1.420000E+2	-3.311096E-1	4.848099E-5	-1.441764E-1	2.281464E-5
1.421000E+2	-3.000032E-1	6.364227E-5	-1.341045E-1	3.267952E-5
1.422000E+2	-3.251326E-1	4.021453E-5	-1.207571E-1	1.085054E-5
1.423000E+2	-2.922473E-1	6.793638E-5	-1.224871E-1	2.402932E-5
1.424000E+2	-3.171655E-1	3.010023E-5	-1.365625E-1	3.259164E-5
1.425000E+2	-2.763175E-1	5.287053E-5	-1.364060E-1	2.642203E-5
1.426000E+2	-3.093123E-1	9.358509E-5	-1.243638E-1	2.325392E-5
1.427000E+2	-2.899875E-1	6.188898E-5	-1.335912E-1	1.197378E-5
1.428000E+2	-3.082913E-1	9.070773E-5	-1.470254E-1	1.443731E-5
1.429000E+2	-3.102239E-1	4.876110E-5	-1.431651E-1	1.772233E-5
1.430000E+2	-3.070036E-1	3.152816E-5	-1.461366E-1	4.054495E-5
1.431000E+2	-3.023606E-1	6.229691E-5	-1.274650E-1	2.368889E-5
1.432000E+2	-3.194415E-1	1.979115E-5	-1.475049E-1	3.371486E-5
1.433000E+2	-2.967451E-1	9.146702E-5	-1.519865E-1	2.011137E-5
1.434000E+2	-3.006974E-1	7.071152E-5	-1.387531E-1	3.061648E-5
1.435000E+2	-3.069411E-1	5.913577E-5	-1.224497E-1	3.788828E-5
1.436000E+2	-3.016458E-1	7.299412E-5	-1.387615E-1	2.536552E-5
1.437000E+2	-2.748801E-1	3.306786E-5	-1.430523E-1	2.119565E-5
1.438000E+2	-3.310932E-1	1.023515E-4	-1.406242E-1	1.616096E-5
1.439000E+2	-3.106301E-1	2.985889E-5	-1.322807E-1	1.818056E-5
1.440000E+2	-3.146013E-1	3.059193E-5	-1.396249E-1	1.597118E-5
1.441000E+2	-3.022824E-1	2.534002E-5	-1.404587E-1	2.617339E-5
1.442000E+2	-3.099672E-1	3.031045E-5	-1.353860E-1	2.178990E-5
1.443000E+2	-2.998743E-1	6.204027E-5	-1.239779E-1	1.978721E-5
1.444000E+2	-3.118620E-1	5.740113E-5	-1.304062E-1	2.107874E-5
1.445000E+2	-3.060068E-1	5.777647E-5	-1.303905E-1	1.984399E-5
1.446000E+2	-2.901085E-1	5.355378E-5	-1.308467E-1	1.242833E-5
1.447000E+2	-3.119893E-1	3.430398E-5	-1.231435E-1	3.334092E-5
1.448000E+2	-2.721586E-1	6.050729E-5	-1.167713E-1	2.182120E-5
1.449000E+2	-2.881040E-1	8.497159E-5	-1.136783E-1	3.387549E-5
1.450000E+2	-2.850198E-1	3.399522E-5	-1.105800E-1	3.151366E-5
1.451000E+2	-2.981042E-1	5.765252E-5	-1.305345E-1	3.777681E-5
1.452000E+2	-2.939281E-1	5.644161E-5	-1.104262E-1	1.664192E-5
1.453000E+2	-2.910725E-1	3.371077E-5	-1.223770E-1	3.242025E-5
1.454000E+2	-2.673397E-1	4.746594E-5	-1.208391E-1	4.156801E-5
1.455000E+2	-3.003583E-1	8.524593E-5	-1.405043E-1	2.753308E-5
1.456000E+2	-2.831670E-1	1.099659E-4	-1.245654E-1	3.295716E-5
1.457000E+2	-3.033674E-1	3.282706E-5	-1.304498E-1	1.550480E-5
1.458000E+2	-2.858956E-1	5.180231E-5	-1.403967E-1	2.830644E-5
1.459000E+2	-3.324495E-1	6.495103E-5	-1.580168E-1	1.084455E-5
1.460000E+2	-3.053238E-1	2.705463E-5	-1.459709E-1	2.984420E-5
1.461000E+2	-3.343415E-1	5.434562E-5	-1.375433E-1	2.190082E-5
1.462000E+2	-3.111965E-1	3.555178E-5	-1.384977E-1	4.902486E-5
1.463000E+2	-3.278704E-1	2.583713E-5	-1.571928E-1	2.344885E-5
1.464000E+2	-2.871078E-1	4.132875E-5	-1.451901E-1	3.099248E-5
1.465000E+2	-3.069540E-1	2.886674E-5	-1.398762E-1	3.471893E-5
1.466000E+2	-2.911478E-1	3.277850E-5	-1.323460E-1	2.363172E-5
1.467000E+2	-3.041924E-1	4.493762E-5	-1.497228E-1	3.128473E-5
1.468000E+2	-2.855729E-1	3.786699E-5	-1.462774E-1	1.181584E-5
1.469000E+2	-3.197310E-1	4.742673E-5	-1.397834E-1	3.250974E-5
1.470000E+2	-2.934810E-1	6.093955E-5	-1.310889E-1	2.090436E-5
1.471000E+2	-3.193118E-1	3.625879E-5	-1.415859E-1	2.736116E-5
1.472000E+2	-2.850953E-1	5.643280E-5	-1.416466E-1	3.155515E-5
1.473000E+2	-3.127727E-1	3.250910E-5	-1.285194E-1	4.381347E-5
1.474000E+2	-2.792326E-1	2.498535E-5	-1.236443E-1	2.547825E-5
1.475000E+2	-3.089764E-1	5.586647E-5	-1.390107E-1	1.883756E-5
1.476000E+2	-2.667727E-1	3.755122E-5	-1.439908E-1	3.002135E-5
1.477000E+2	-3.095767E-1	5.657870E-5	-1.428535E-1	3.466877E-5
1.478000E+2	-2.973705E-1	5.664728E-5	-1.395209E-1	2.572893E-5
1.479000E+2	-2.900483E-1	4.516729E-5	-1.355119E-1	3.629428E-5
1.480000E+2	-2.955785E-1	4.061604E-5	-1.348162E-1	3.492987E-5
1.481000E+2	-2.828115E-1	2.358091E-5	-1.290972E-1	1.269063E-5
1.482000E+2	-3.081096E-1	6.263957E-5	-1.303400E-1	3.596778E-5
1.483000E+2	-2.956944E-1	2.674764E-5	-1.402526E-1	1.676771E-5
1.484000E+2	-3.256340E-1	3.094900E-5	-1.336460E-1	2.830677E-5
1.485000E+2	-3.161451E-1	6.429100E-5	-1.376049E-1	3.661668E-5
1.486000E+2	-3.398136E-1	5.264573E-5	-1.474545E-1	2.228074E-5
1.487000E+2	-2.844570E-1	9.782768E-5	-1.174051E-1	3.347310E-5
1.488000E+2	-2.892754E-1	3.502046E-5	-1.151033E-1	1.788857E-5
1.489000E+2	-2.797369E-1	7.161016E-5	-1.163937E-1	1.899812E-5
1.490000E+2	-3.013224E-1	5.374860E-5	-1.300258E-1	2.491721E-5
1.491000E+2	-2.908745E-1	5.394595E-5	-1.131847E-1	3.107408E-5
1.492000E+2	-3.265438E-1	8.819518E-5	-1.341630E-1	2.184105E-5
1.493000E+2	-3.083454E-1	2.820165E-5	-1.471451E-1	3.476277E-5
1.494000E+2	-3.406342E-1	4.106815E-5	-1.592975E-1	3.519726E-5
1.495000E+2	-3.049122E-1	3.867132E-5	-1.531120E-1	3.177355E-5
1.496000E+2	-3.309311E-1	3.949703E-5	-1.459673E-1	2.826585E-5
1.497000E+2	-2.975295E-1	5.685849E-5	-1.591155E-1	3.833814E-5
1.498000E+2	-3.271659E-1	3.965870E-5	-1.662888E-1	9.418406E-6
1.499000E+2	-3.043986E-1	4.897373E-5	-1.493501E-1	3.354757E-5
1.500000E+2	-3.349137E-1	5.113234E-5	-1.488085E-1	3.585659E-5
1.501000E+2	-3.090609E-1	7.551546E-5	-1.562121E-1	1.612396E-5
1.502000E+2	-3.337496E-1	3.130657E-5	-1.656410E-1	1.669933E-5
1.503000E+2	-3.037070E-1	7.876009E-5	-1.511710E-1	2.702571E-5
1.504000E+2	-3.073218E-1	9.264746E-5	-1.452406E-1	3.384670E-5
1.505000E+2	-2.965966E-1	4.481937E-5	-1.404924E-1	3.286475E-5
1.506000E+2	-3.186082E-1	4.460101E-5	-1.513844E-1	1.652709E-5
1.507000E+2	-2.911749E-1	9.540649E-5	-1.536350E-1	2.399604E-5
1.508000E+2	-3.042301E-1	1.026482E-4	-1.549463E-1	5.727635E-5
1.509000E+2	-3.153227E-1	3.731974E-5	-1.362018E-1	3.571866E-5
1.510000E+2	-3.255940E-1	6.943219E-5	-1.589101E-1	3.131341E-5
1.511000E+2	-3.007716E-1	1.002701E-4	-1.534472E-1	3.793008E-5
1.512000E+2	-3.208370E-1	6.941550E-5	-1.518577E-1	2.250694E-5
1.513000E+2	-3.120491E-1	5.056139E-5	-1.333063E-1	3.454540E-5
1.514000E+2	-3.211131E-1	4.436042E-5	-1.461559E-1	5.261859E-5
1.515000E+2	-2.981542E-1	5.468707E-5	-1.433787E-1	2.877384E-5
1.516000E+2	-3.096454E-1	5.336980E-5	-1.407354E-1	1.376075E-5
1.517000E+2	-3.041179E-1	4.776218E-5	-1.349749E-1	1.610683E-5
1.518000E+2	-2.960868E-1	3.457787E-5	-1.311412E-1	2.024852E-5
1.519000E+2	-2.841337E-1	5.319899E-5	-1.286006E-1	3.128061E-5
1.520000E+2	-2.755892E-1	8.153166E-5	-1.116400E-1	1.726998E-5
1.521000E+2	-2.796097E-1	3.434423E-5	-1.166051E-1	1.674360E-5
1.522000E+2	-2.744402E-1	1.100127E-4	-1.031833E-1	2.695949E-5
1.523000E+2	-2.499705E-1	1.003392E-4	-9.955406E-2	3.544748E-5
1.524000E+2	-2.681903E-1	1.076524E-4	-1.022160E-1	3.153309E-5
1.525000E+2	-2.556211E-1	6.789261E-5	-1.129721E-1	3.569335E-5
1.526000E+2	-2.600943E-1	3.449924E-5	-1.019671E-1	2.639064E-5
1.527000E+2	-2.404337E-1	4.419267E-5	-1.010436E-1	1.438873E-5
1.528000E+2	-2.424523E-1	7.791981E-5	-1.129170E-1	3.834318E-5
1.529000E+2	-2.551155E-1	8.586519E-5	-1.231911E-1	4.654975E-5
1.530000E+2	-2.616295E-1	7.382264E-5	-1.038848E-1	4.025047E-5
1.531000E+2	-2.610622E-1	5.788995E-5	-1.047921E-1	3.788221E-5
1.532000E+2	-2.494455E-1	4.349941E-5	-1.102072E-1	1.916131E-5
1.533000E+2	-2.737671E-1	4.792108E-5	-1.235293E-1	3.249542E-5
1.534000E+2	-2.543182E-1	1.052452E-4	-1.088432E-1	2.535476E-5
1.535000E+2	-2.679449E-1	3.695522E-5	-1.114521E-1	2.682362E-5
1.536000E+2	-2.746788E-1	5.136781E-5	-1.263732E-1	6.439579E-5
1.537000E+2	-2.936443E-1	2.003773E-5	-1.456175E-1	2.976056E-5
1.538000E+2	-2.648642E-1	4.146948E-5	-1.326806E-1	2.772807E-5
1.539000E+2	-2.852387E-1	5.400065E-5	-1.204183E-1	2.306683E-5
1.540000E+2	-2.767857E-1	5.430476E-5	-1.395128E-1	5.677760E-5
1.541000E+2	-2.976346E-1	3.155154E-5	-1.450519E-1	2.695685E-5
1.542000E+2	-2.912055E-1	4.842057E-5	-1.500177E-1	1.791717E-5
1.543000E+2	-3.166192E-1	3.843498E-5	-1.392411E-1	3.610243E-5
1.544000E+2	-3.036167E-1	1.861584E-5	-1.405060E-1	4.910007E-5
1.545000E+2	-3.216719E-1	3.103989E-5	-1.532152E-1	2.440989E-5
1.546000E+2	-2.915254E-1	6.775475E-5	-1.511309E-1	3.700165E-5
1.547000E+2	-3.107546E-1	5.724025E-5	-1.368426E-1	6.722475E-5
1.548000E+2	-3.117957E-1	5.980661E-5	-1.406903E-1	2.891044E-5
1.549000E+2	-3.388863E-1	7.898632E-5	-1.605407E-1	5.141662E-5
1.550000E+2	-3.043430E-1	7.996709E-5	-1.568994E-1	2.737979E-5
1.551000E+2	-3.307997E-1	8.595601E-5	-1.476227E-1	3.226207E-5
1.552000E+2	-3.128848E-1	2.532587E-5	-1.385895E-1	2.597962E-5
1.553000E+2	-3.166049E-1	7.426324E-5	-1.365539E-1	1.722782E-5
1.554000E+2	-2.924328E-1	6.560241E-5	-1.407032E-1	2.769991E-5
1.555000E+2	-2.991117E-1	6.441485E-5	-1.235788E-1	1.798000E-5
1.556000E+2	-2.768740E-1	4.142114E-5	-1.186458E-1	3.982422E-5
1.557000E+2	-2.762165E-1	9.781060E-5	-1.118494E-1	1.874238E-5
1.558000E+2	-2.560136E-1	4.593555E-5	-1.113360E-1	1.618228E-5
1.559000E+2	-2.676743E-1	6.214709E-5	-1.039018E-1	3.156228E-5
1.560000E+2	-2.534682E-1	6.792316E-5	-1.093851E-1	1.612351E-5
1.561000E+2	-2.692709E-1	6.598818E-5	-1.035643E-1	1.697899E-5
1.562000E+2	-2.504466E-1	8.556961E-5	-1.023882E-1	2.769863E-5
1.563000E+2	-2.711846E-1	6.693009E-5	-1.071590E-1	1.538613E-5
1.564000E+2	-2.671640E-1	1.179242E-4	-1.133758E-1	4.024010E-5
1.565000E+2	-2.728810E-1	5.697898E-5	-1.040290E-1	2.171205E-5
1.566000E+2	-2.597938E-1	5.682095E-5	-1.047951E-1	3.679480E-5
1.567000E+2	-2.544451E-1	7.449392E-5	-1.100877E-1	2.746646E-5
1.568000E+2	-2.581441E-1	8.450401E-5	-1.210695E-1	3.075077E-5
1.569000E+2	-2.615321E-1	9.091010E-5	-1.071482E-1	2.421911E-5
1.570000E+2	-2.601753E-1	7.063097E-5	-1.038170E-1	2.728995E-5
1.571000E+2	-2.535740E-1	1.055344E-4	-1.096474E-1	3.566866E-5
1.572000E+2	-2.589491E-1	8.369154E-5	-1.195188E-1	3.446888E-5
1.573000E+2	-2.773568E-1	8.003337E-5	-1.268114E-1	3.265411E-5
1.574000E+2	-2.725153E-1	1.127186E-4	-1.131694E-1	2.688602E-5
1.575000E+2	-2.858709E-1	4.282975E-5	-1.336706E-1	3.178967E-5
1.576000E+2	-2.775400E-1	7.807102E-5	-1.299251E-1	3.535847E-5
1.577000E+2	-2.635548E-1	6.342701E-5	-1.410993E-1	3.107664E-5
1.578000E+2	-2.699138E-1	4.217651E-5	-1.241155E-1	3.036397E-5
1.579000E+2	-2.746863E-1	4.659997E-5	-1.253100E-1	3.114352E-5
1.580000E+2	-2.957470E-1	9.391199E-5	-1.436276E-1	4.630737E-5
1.581000E+2	-3.016636E-1	6.712398E-5	-1.495943E-1	1.646122E-5
1.582000E+2	-3.155810E-1	1.577845E-4	-1.455311E-1	4.251127E-5
1.583000E+2	-3.124735E-1	9.168710E-5	-1.357064E-1	4.023380E-5
1.584000E+2	-3.172896E-1	4.960312E-5	-1.485727E-1	4.469793E-5
1.585000E+2	-3.048855E-1	8.838251E-5	-1.501341E-1	4.094349E-5
1.586000E+2	-3.021610E-1	4.478149E-5	-1.462163E-1	2.776122E-5
1.587000E+2	-3.287036E-1	6.990430E-5	-1.369583E-1	4.218373E-5
1.588000E+2	-3.084234E-1	2.850882E-5	-1.354953E-1	3.245728E-5
1.589000E+2	-3.004893E-1	8.993025E-5	-1.367804E-1	5.256658E-5
1.590000E+2	-3.044479E-1	4.839208E-5	-1.465169E-1	3.587419E-5
1.591000E+2	-3.058023E-1	6.057892E-5	-1.318253E-1	4.415482E-5
1.592000E+2	-3.029173E-1	4.181388E-5	-1.284038E-1	2.380481E-5
1.593000E+2	-2.797567E-1	8.941166E-5	-1.295508E-1	2.029624E-5
1.594000E+2	-3.024368E-1	4.176707E-5	-1.269406E-1	2.785663E-5
1.595000E+2	-3.048257E-1	5.846182E-5	-1.317792E-1	3.367486E-5
1.596000E+2	-3.182927E-1	5.981214E-5	-1.286100E-1	3.423686E-5
1.597000E+2	-2.971123E-1	4.700652E-5	-1.393757E-1	3.926270E-5
1.598000E+2	-3.312246E-1	7.402233E-5	-1.490834E-1	3.021604E-5
1.599000E+2	-3.149009E-1	7.895850E-5	-1.618007E-1	2.259076E-5
1.600000E+2	-3.282599E-1	4.816928E-5	-1.297274E-1	4.000925E-5
