# Supplementary material for: Millimeter wave direct-current transmission and reflection spectral data of some organic photo-responsive materials
Source: Data Brief. 2019 Dec 17;28:104996. doi: 10.1016/j.dib.2019.104996 (PMC6938801; doi:10.1016/j.dib.2019.104996)
Supplement: Multimedia component [file mmc1.zip › NCSU-P3HT-PCBM-95-5-Spin250RPM-110-160GHz-Reflection]

1.100000E+2	-2.326750E-1	1.039687E-5	-1.123959E-1	2.540514E-5
1.101000E+2	-2.241538E-1	3.263884E-5	-1.100638E-1	1.532501E-5
1.102000E+2	-2.006606E-1	2.072145E-5	-1.037715E-1	2.941222E-5
1.103000E+2	-2.217438E-1	4.897738E-5	-9.760662E-2	1.220707E-5
1.104000E+2	-2.013763E-1	3.060694E-5	-9.880156E-2	1.968718E-5
1.105000E+2	-1.913425E-1	2.653273E-5	-9.035397E-2	5.920485E-6
1.106000E+2	-1.800943E-1	1.593580E-5	-9.003703E-2	1.146113E-5
1.107000E+2	-1.923186E-1	2.889828E-5	-8.764158E-2	1.799792E-5
1.108000E+2	-1.796787E-1	2.305807E-5	-8.639263E-2	1.732163E-5
1.109000E+2	-1.895511E-1	2.198794E-5	-8.603421E-2	1.663337E-5
1.110000E+2	-1.730251E-1	1.641633E-5	-7.670107E-2	5.716659E-6
1.111000E+2	-1.742243E-1	2.444957E-5	-7.582391E-2	1.127011E-5
1.112000E+2	-1.509498E-1	1.723665E-5	-7.098918E-2	1.619200E-5
1.113000E+2	-1.719227E-1	1.995755E-5	-6.659556E-2	1.044494E-5
1.114000E+2	-1.619323E-1	1.816460E-5	-7.031441E-2	1.048028E-5
1.115000E+2	-1.831299E-1	1.547623E-5	-7.075017E-2	7.638138E-6
1.116000E+2	-1.616469E-1	2.005419E-5	-7.876186E-2	1.546787E-5
1.117000E+2	-1.745877E-1	3.432379E-5	-7.893324E-2	1.208183E-5
1.118000E+2	-1.825403E-1	2.017478E-5	-8.067809E-2	1.361152E-5
1.119000E+2	-1.813587E-1	2.533387E-5	-8.406800E-2	1.313888E-5
1.120000E+2	-1.986201E-1	2.394460E-5	-8.690603E-2	1.183618E-5
1.121000E+2	-2.087818E-1	1.357866E-5	-8.875082E-2	1.389665E-5
1.122000E+2	-2.042080E-1	2.587091E-5	-8.432627E-2	8.359493E-6
1.123000E+2	-2.152789E-1	1.825447E-5	-9.222706E-2	1.503791E-5
1.124000E+2	-2.042831E-1	1.663857E-5	-9.328697E-2	9.363604E-6
1.125000E+2	-2.334055E-1	3.226649E-5	-8.899236E-2	1.711976E-5
1.126000E+2	-2.217575E-1	1.729608E-5	-8.517262E-2	1.419090E-5
1.127000E+2	-2.265614E-1	1.741207E-5	-7.741713E-2	1.141106E-5
1.128000E+2	-2.074995E-1	2.437552E-5	-8.208313E-2	1.569138E-5
1.129000E+2	-2.211421E-1	2.222501E-5	-7.410537E-2	9.210760E-6
1.130000E+2	-2.096670E-1	1.848796E-5	-7.800812E-2	1.259446E-5
1.131000E+2	-2.204707E-1	1.178434E-5	-7.178805E-2	6.975132E-6
1.132000E+2	-2.042410E-1	1.832955E-5	-7.022010E-2	7.487484E-6
1.133000E+2	-1.769509E-1	2.640081E-5	-6.067021E-2	8.096070E-6
1.134000E+2	-1.676523E-1	1.864677E-5	-5.595199E-2	7.330325E-6
1.135000E+2	-1.550660E-1	1.534568E-5	-5.539162E-2	1.153268E-5
1.136000E+2	-1.602082E-1	1.667209E-5	-5.813452E-2	8.657132E-6
1.137000E+2	-1.696339E-1	2.743168E-5	-6.012709E-2	7.266808E-6
1.138000E+2	-2.021514E-1	3.624749E-5	-6.308646E-2	1.219885E-5
1.139000E+2	-2.231237E-1	2.269606E-5	-7.793068E-2	8.563468E-6
1.140000E+2	-2.140866E-1	2.362114E-5	-7.678022E-2	9.682741E-6
1.141000E+2	-2.330976E-1	1.338504E-5	-7.303825E-2	1.200032E-5
1.142000E+2	-2.267768E-1	1.030489E-5	-8.170931E-2	8.906190E-6
1.143000E+2	-2.300386E-1	2.226473E-5	-7.976454E-2	1.488410E-5
1.144000E+2	-2.450981E-1	3.549553E-5	-7.961545E-2	1.121135E-5
1.145000E+2	-2.508917E-1	2.543898E-5	-7.838179E-2	1.248628E-5
1.146000E+2	-2.642575E-1	3.392912E-5	-7.863408E-2	2.100147E-5
1.147000E+2	-2.522894E-1	2.038242E-5	-8.258244E-2	7.912950E-6
1.148000E+2	-2.491241E-1	4.186696E-5	-8.329643E-2	6.598136E-6
1.149000E+2	-2.563621E-1	2.502356E-5	-8.425606E-2	8.670250E-6
1.150000E+2	-2.388612E-1	2.668244E-5	-7.591673E-2	8.814244E-6
1.151000E+2	-2.602738E-1	1.327098E-5	-7.869545E-2	1.590454E-5
1.152000E+2	-2.382461E-1	2.707173E-5	-8.340989E-2	1.256408E-5
1.153000E+2	-2.595334E-1	2.380969E-5	-7.318098E-2	6.604275E-6
1.154000E+2	-2.603379E-1	1.824368E-5	-7.794543E-2	7.276708E-6
1.155000E+2	-2.556273E-1	2.951883E-5	-7.287526E-2	1.533577E-5
1.156000E+2	-2.409038E-1	2.486564E-5	-7.008659E-2	1.109170E-5
1.157000E+2	-2.281670E-1	3.392661E-5	-6.641683E-2	1.030113E-5
1.158000E+2	-2.195819E-1	2.416030E-5	-5.433551E-2	1.119192E-5
1.159000E+2	-2.204810E-1	1.731317E-5	-5.812679E-2	1.214396E-5
1.160000E+2	-2.296080E-1	1.769320E-5	-5.404266E-2	9.225222E-6
1.161000E+2	-2.055213E-1	3.386596E-5	-5.281236E-2	9.256673E-6
1.162000E+2	-2.141238E-1	6.302469E-5	-5.025910E-2	8.225491E-6
1.163000E+2	-2.349343E-1	1.274076E-5	-5.351886E-2	7.201707E-6
1.164000E+2	-2.267441E-1	3.070202E-5	-5.862609E-2	3.741936E-6
1.165000E+2	-2.531265E-1	2.344528E-5	-5.141484E-2	4.886419E-6
1.166000E+2	-2.542738E-1	2.876097E-5	-5.527264E-2	8.212885E-6
1.167000E+2	-2.660767E-1	2.972339E-5	-5.230695E-2	1.227745E-5
1.168000E+2	-2.531824E-1	2.249566E-5	-5.711784E-2	1.541791E-5
1.169000E+2	-2.570348E-1	1.365272E-5	-6.057385E-2	1.414602E-5
1.170000E+2	-2.615858E-1	3.782355E-5	-5.359868E-2	1.067799E-5
1.171000E+2	-2.733356E-1	3.169985E-5	-5.704054E-2	7.886780E-6
1.172000E+2	-2.776520E-1	3.808444E-5	-5.352434E-2	8.595842E-6
1.173000E+2	-2.446874E-1	1.729657E-5	-5.508758E-2	1.144799E-5
1.174000E+2	-2.768186E-1	2.949089E-5	-5.235483E-2	8.757792E-6
1.175000E+2	-2.607042E-1	1.887389E-5	-5.230001E-2	1.022089E-5
1.176000E+2	-2.779417E-1	3.151668E-5	-4.753097E-2	6.730335E-6
1.177000E+2	-2.590461E-1	1.020670E-5	-4.595467E-2	1.609416E-5
1.178000E+2	-2.944975E-1	2.568598E-5	-4.845753E-2	8.761677E-6
1.179000E+2	-2.573965E-1	3.512997E-5	-4.208151E-2	5.700333E-6
1.180000E+2	-2.524167E-1	2.843685E-5	-4.490853E-2	7.413413E-6
1.181000E+2	-2.604619E-1	4.048260E-5	-4.221865E-2	9.234528E-6
1.182000E+2	-2.622668E-1	1.669148E-5	-3.830518E-2	8.092877E-6
1.183000E+2	-2.341808E-1	3.113405E-5	-3.866372E-2	3.933215E-6
1.184000E+2	-2.493509E-1	1.805581E-5	-3.598678E-2	1.079132E-5
1.185000E+2	-2.364823E-1	2.125145E-5	-3.757314E-2	5.786049E-6
1.186000E+2	-2.399566E-1	2.862284E-5	-3.540982E-2	4.413913E-6
1.187000E+2	-2.219774E-1	1.229010E-5	-3.761912E-2	3.620718E-6
1.188000E+2	-2.621916E-1	5.936573E-5	-3.625312E-2	4.821920E-6
1.189000E+2	-2.395602E-1	2.675252E-5	-3.448322E-2	4.546940E-6
1.190000E+2	-2.727355E-1	2.214911E-5	-3.416091E-2	4.904925E-6
1.191000E+2	-2.469996E-1	7.846743E-6	-2.973041E-2	7.770686E-6
1.192000E+2	-2.753852E-1	2.290178E-5	-3.100384E-2	2.890794E-6
1.193000E+2	-2.848565E-1	3.878467E-5	-3.278547E-2	6.573727E-6
1.194000E+2	-2.890542E-1	2.154887E-5	-3.539730E-2	9.011443E-6
1.195000E+2	-2.811748E-1	1.282611E-5	-3.472002E-2	9.111405E-6
1.196000E+2	-3.029767E-1	3.022478E-5	-3.319647E-2	6.869528E-6
1.197000E+2	-3.052549E-1	1.541087E-5	-3.208606E-2	1.246392E-5
1.198000E+2	-3.033537E-1	1.870916E-5	-3.080791E-2	1.091028E-5
1.199000E+2	-2.973996E-1	1.942884E-5	-3.265350E-2	8.638043E-6
1.200000E+2	-3.226445E-1	4.283357E-5	-3.660487E-2	8.709538E-6
1.201000E+2	-2.985233E-1	3.522697E-5	-3.050846E-2	8.147952E-6
1.202000E+2	-3.062059E-1	4.867887E-5	-3.024637E-2	3.781948E-6
1.203000E+2	-3.056653E-1	3.621795E-5	-3.251125E-2	5.178352E-6
1.204000E+2	-2.809820E-1	2.992798E-5	-2.788890E-2	8.586252E-6
1.205000E+2	-2.729473E-1	2.824905E-5	-2.316490E-2	3.472198E-6
1.206000E+2	-2.828241E-1	5.710791E-5	-2.538729E-2	5.257286E-6
1.207000E+2	-2.728108E-1	2.225503E-5	-2.518876E-2	9.258354E-6
1.208000E+2	-2.906734E-1	2.244687E-5	-2.490899E-2	4.614401E-6
1.209000E+2	-3.032874E-1	4.226783E-5	-2.573918E-2	5.386007E-6
1.210000E+2	-3.002518E-1	4.680777E-5	-2.338676E-2	4.258856E-6
1.211000E+2	-2.964949E-1	2.270799E-5	-2.449066E-2	4.919735E-6
1.212000E+2	-2.788494E-1	7.835457E-5	-2.189567E-2	1.062608E-5
1.213000E+2	-2.564210E-1	2.584674E-5	-1.907568E-2	4.169811E-6
1.214000E+2	-2.605472E-1	2.523673E-5	-1.881148E-2	5.505769E-6
1.215000E+2	-2.510412E-1	1.589319E-5	-1.813642E-2	6.777352E-6
1.216000E+2	-2.510755E-1	4.050802E-5	-1.941119E-2	5.240451E-6
1.217000E+2	-2.437177E-1	4.954763E-5	-1.775668E-2	5.616971E-6
1.218000E+2	-2.695080E-1	4.901204E-5	-2.114792E-2	6.914870E-6
1.219000E+2	-2.461235E-1	3.575811E-5	-2.267758E-2	6.985739E-6
1.220000E+2	-2.379093E-1	2.909902E-5	-2.392792E-2	7.372448E-6
1.221000E+2	-2.523232E-1	9.549802E-5	-2.276463E-2	5.112648E-6
1.222000E+2	-2.567778E-1	4.789405E-5	-2.273419E-2	6.700191E-6
1.223000E+2	-2.518918E-1	5.072233E-5	-2.503996E-2	7.844856E-6
1.224000E+2	-2.537559E-1	4.848442E-5	-2.271104E-2	5.109647E-6
1.225000E+2	-2.594792E-1	4.797623E-5	-2.443044E-2	5.454213E-6
1.226000E+2	-2.403342E-1	4.830137E-5	-2.158827E-2	5.199887E-6
1.227000E+2	-2.581153E-1	9.657730E-5	-2.621143E-2	6.910889E-6
1.228000E+2	-2.945201E-1	3.912231E-5	-3.042843E-2	8.809679E-6
1.229000E+2	-2.746472E-1	5.174366E-5	-3.064321E-2	5.495939E-6
1.230000E+2	-2.992345E-1	2.523468E-5	-3.444409E-2	8.316052E-6
1.231000E+2	-2.814929E-1	2.670032E-5	-3.527833E-2	1.114481E-5
1.232000E+2	-2.960549E-1	4.899611E-5	-3.772802E-2	1.163278E-5
1.233000E+2	-2.892514E-1	2.722923E-5	-4.148532E-2	8.383040E-6
1.234000E+2	-3.103548E-1	2.194523E-5	-4.005216E-2	6.101348E-6
1.235000E+2	-3.013648E-1	3.818239E-5	-3.918185E-2	1.347552E-5
1.236000E+2	-2.986158E-1	2.998203E-5	-3.617242E-2	7.045554E-6
1.237000E+2	-2.858323E-1	4.553062E-5	-3.721509E-2	6.387723E-6
1.238000E+2	-2.726576E-1	4.115737E-5	-3.799554E-2	7.251043E-6
1.239000E+2	-2.784459E-1	8.219561E-5	-3.904072E-2	1.243373E-5
1.240000E+2	-2.893108E-1	6.438728E-5	-4.446973E-2	1.052694E-5
1.241000E+2	-3.132395E-1	2.501638E-5	-4.125106E-2	9.120381E-6
1.242000E+2	-3.121733E-1	4.531487E-5	-4.870743E-2	1.017585E-5
1.243000E+2	-3.037198E-1	2.954493E-5	-4.631299E-2	1.232099E-5
1.244000E+2	-3.060700E-1	3.108993E-5	-4.881269E-2	1.012858E-5
1.245000E+2	-3.010908E-1	2.126251E-5	-4.993592E-2	1.364810E-5
1.246000E+2	-2.945975E-1	2.395552E-5	-4.308073E-2	1.854899E-5
1.247000E+2	-2.927780E-1	3.159550E-5	-4.641967E-2	4.632452E-6
1.248000E+2	-2.774031E-1	3.477073E-5	-4.624040E-2	7.156228E-6
1.249000E+2	-3.043698E-1	5.565263E-5	-5.108526E-2	4.973461E-6
1.250000E+2	-3.051578E-1	2.642601E-5	-5.181972E-2	9.544400E-6
1.251000E+2	-3.066166E-1	6.369568E-5	-5.762223E-2	2.096550E-5
1.252000E+2	-3.031084E-1	3.681108E-5	-6.519395E-2	5.514701E-6
1.253000E+2	-3.211937E-1	4.908116E-5	-6.469577E-2	1.156374E-5
1.254000E+2	-3.295486E-1	4.657575E-5	-8.203973E-2	1.844083E-5
1.255000E+2	-3.260470E-1	3.671430E-5	-7.585121E-2	1.340609E-5
1.256000E+2	-3.189568E-1	3.049188E-5	-7.034088E-2	1.313260E-5
1.257000E+2	-3.082438E-1	3.496207E-5	-7.291807E-2	1.230947E-5
1.258000E+2	-2.851459E-1	2.498510E-5	-7.480406E-2	6.493391E-6
1.259000E+2	-3.078234E-1	3.915501E-5	-7.221068E-2	2.940768E-5
1.260000E+2	-2.737327E-1	2.360836E-5	-6.641654E-2	8.210994E-6
1.261000E+2	-2.922591E-1	2.447770E-5	-6.995042E-2	1.160006E-5
1.262000E+2	-2.837263E-1	5.431493E-5	-7.077876E-2	1.292234E-5
1.263000E+2	-2.974352E-1	4.694678E-5	-6.751072E-2	1.360810E-5
1.264000E+2	-2.601705E-1	2.458655E-5	-7.039975E-2	4.846942E-6
1.265000E+2	-2.861046E-1	1.955481E-5	-6.817357E-2	6.386492E-6
1.266000E+2	-2.732655E-1	2.108325E-5	-7.857344E-2	1.253984E-5
1.267000E+2	-2.923456E-1	5.877846E-5	-8.371657E-2	8.903170E-6
1.268000E+2	-3.032710E-1	1.870716E-5	-8.235258E-2	1.913747E-5
1.269000E+2	-2.986739E-1	2.647487E-5	-8.706515E-2	1.283216E-5
1.270000E+2	-2.641433E-1	3.462479E-5	-8.156911E-2	1.154717E-5
1.271000E+2	-2.765730E-1	3.189559E-5	-8.305588E-2	3.068045E-6
1.272000E+2	-2.409802E-1	3.611178E-5	-7.739890E-2	7.670604E-6
1.273000E+2	-2.877164E-1	1.375691E-5	-7.974683E-2	1.825428E-5
1.274000E+2	-2.842859E-1	7.590342E-5	-8.209654E-2	1.422016E-5
1.275000E+2	-3.041153E-1	4.715087E-5	-8.532776E-2	1.763825E-5
1.276000E+2	-2.736058E-1	3.772227E-5	-9.238712E-2	1.305567E-5
1.277000E+2	-3.141751E-1	5.392576E-5	-8.444972E-2	1.006038E-5
1.278000E+2	-2.875000E-1	2.661659E-5	-9.297161E-2	1.457105E-5
1.279000E+2	-3.047326E-1	2.379492E-5	-8.600543E-2	7.631837E-6
1.280000E+2	-3.004018E-1	3.713676E-5	-9.497384E-2	1.431194E-5
1.281000E+2	-3.169083E-1	4.660985E-5	-9.152349E-2	1.188620E-5
1.282000E+2	-2.935154E-1	1.539603E-5	-9.564889E-2	1.911771E-5
1.283000E+2	-2.882627E-1	4.689954E-5	-1.016458E-1	1.158155E-5
1.284000E+2	-2.924235E-1	3.269344E-5	-1.028440E-1	1.631040E-5
1.285000E+2	-3.166270E-1	2.447749E-5	-1.020516E-1	1.418553E-5
1.286000E+2	-3.064602E-1	3.022882E-5	-1.041890E-1	5.663123E-6
1.287000E+2	-3.082658E-1	3.017805E-5	-1.091411E-1	1.198523E-5
1.288000E+2	-2.889404E-1	2.648138E-5	-1.098644E-1	1.347422E-5
1.289000E+2	-3.152549E-1	3.393078E-5	-1.068461E-1	1.443136E-5
1.290000E+2	-2.861387E-1	2.449857E-5	-1.143761E-1	1.443631E-5
1.291000E+2	-2.907097E-1	1.382152E-5	-1.111983E-1	1.557428E-5
1.292000E+2	-2.860538E-1	3.413893E-5	-1.092552E-1	2.049260E-5
1.293000E+2	-3.171312E-1	5.555008E-5	-1.077525E-1	7.933676E-6
1.294000E+2	-2.827916E-1	2.758021E-5	-1.128977E-1	1.611501E-5
1.295000E+2	-2.823621E-1	2.240749E-5	-1.115302E-1	2.063685E-5
1.296000E+2	-3.013208E-1	4.031293E-5	-1.113892E-1	1.488926E-5
1.297000E+2	-2.770376E-1	4.451813E-5	-1.080914E-1	6.942572E-6
1.298000E+2	-2.775947E-1	6.794592E-5	-1.079899E-1	2.201549E-5
1.299000E+2	-2.884388E-1	5.868571E-5	-1.156058E-1	1.092095E-5
1.300000E+2	-2.933549E-1	4.589611E-5	-1.131800E-1	2.058767E-5
1.301000E+2	-2.867845E-1	4.148577E-5	-1.191543E-1	1.935133E-5
1.302000E+2	-2.937294E-1	4.229096E-5	-1.169990E-1	1.295183E-5
1.303000E+2	-3.138790E-1	9.912087E-5	-1.205081E-1	1.297921E-5
1.304000E+2	-2.741434E-1	2.658629E-5	-1.248084E-1	2.286566E-5
1.305000E+2	-3.109245E-1	3.301179E-5	-1.232103E-1	1.345584E-5
1.306000E+2	-3.028874E-1	5.005011E-5	-1.299919E-1	1.065123E-5
1.307000E+2	-3.139505E-1	3.293984E-5	-1.312094E-1	1.627941E-5
1.308000E+2	-3.297078E-1	3.898023E-5	-1.354172E-1	1.173685E-5
1.309000E+2	-3.107456E-1	4.381963E-5	-1.393786E-1	8.338440E-6
1.310000E+2	-3.239338E-1	4.617119E-5	-1.420414E-1	1.525361E-5
1.311000E+2	-3.243609E-1	4.192397E-5	-1.590554E-1	1.886641E-5
1.312000E+2	-3.446603E-1	7.981471E-5	-1.481539E-1	1.636910E-5
1.313000E+2	-3.554975E-1	5.220425E-5	-1.574520E-1	1.479807E-5
1.314000E+2	-3.474568E-1	2.010492E-5	-1.538370E-1	1.774828E-5
1.315000E+2	-3.501807E-1	4.398322E-5	-1.447149E-1	1.468101E-5
1.316000E+2	-3.369342E-1	4.085364E-5	-1.563101E-1	2.021068E-5
1.317000E+2	-3.388282E-1	3.856404E-5	-1.466023E-1	1.448416E-5
1.318000E+2	-3.439951E-1	4.436718E-5	-1.556821E-1	1.673958E-5
1.319000E+2	-3.486583E-1	3.680699E-5	-1.661811E-1	2.088771E-5
1.320000E+2	-3.637252E-1	2.643736E-5	-1.638901E-1	3.075828E-5
1.321000E+2	-3.275966E-1	3.395908E-5	-1.578474E-1	1.639142E-5
1.322000E+2	-3.471262E-1	6.956023E-5	-1.605627E-1	1.439636E-5
1.323000E+2	-3.168255E-1	3.529888E-5	-1.618553E-1	2.485993E-5
1.324000E+2	-3.483056E-1	3.198993E-5	-1.484845E-1	1.879354E-5
1.325000E+2	-3.257054E-1	2.070480E-5	-1.535357E-1	1.988210E-5
1.326000E+2	-3.434130E-1	4.786964E-5	-1.491368E-1	2.861472E-5
1.327000E+2	-2.966300E-1	2.532769E-5	-1.478609E-1	1.691059E-5
1.328000E+2	-3.221790E-1	3.838949E-5	-1.450813E-1	1.473248E-5
1.329000E+2	-3.058559E-1	2.765986E-5	-1.478924E-1	3.142732E-5
1.330000E+2	-3.237966E-1	2.758885E-5	-1.462910E-1	1.597063E-5
1.331000E+2	-2.969890E-1	4.148917E-5	-1.471304E-1	1.708254E-5
1.332000E+2	-3.245217E-1	3.613112E-5	-1.474023E-1	3.179355E-5
1.333000E+2	-3.160690E-1	4.157847E-5	-1.599785E-1	1.601962E-5
1.334000E+2	-3.162447E-1	5.683937E-5	-1.686611E-1	2.073803E-5
1.335000E+2	-3.261260E-1	5.160736E-5	-1.641546E-1	1.694240E-5
1.336000E+2	-3.420792E-1	4.856731E-5	-1.685202E-1	1.912600E-5
1.337000E+2	-3.419179E-1	4.336942E-5	-1.821880E-1	1.462504E-5
1.338000E+2	-3.653179E-1	4.070903E-5	-1.771508E-1	2.628126E-5
1.339000E+2	-3.440487E-1	4.020099E-5	-1.798735E-1	2.589748E-5
1.340000E+2	-3.530963E-1	7.476474E-5	-1.756446E-1	1.590939E-5
1.341000E+2	-3.326613E-1	6.374766E-5	-1.774377E-1	2.466930E-5
1.342000E+2	-3.931409E-1	2.961589E-5	-2.031198E-1	2.491611E-5
1.343000E+2	-3.781201E-1	3.981221E-5	-1.933952E-1	3.932920E-5
1.344000E+2	-3.727442E-1	5.245380E-5	-1.921709E-1	2.984961E-5
1.345000E+2	-3.606420E-1	1.903419E-5	-1.955943E-1	1.947895E-5
1.346000E+2	-3.623945E-1	2.892683E-5	-2.014803E-1	1.994802E-5
1.347000E+2	-3.428337E-1	3.657197E-5	-2.044772E-1	3.996197E-5
1.348000E+2	-3.546434E-1	6.158782E-5	-1.915392E-1	2.222788E-5
1.349000E+2	-3.427506E-1	5.210344E-5	-1.912071E-1	1.490167E-5
1.350000E+2	-3.503524E-1	8.139086E-5	-1.898761E-1	2.357704E-5
1.351000E+2	-3.244180E-1	8.779433E-5	-1.789207E-1	3.854962E-5
1.352000E+2	-3.205176E-1	4.905479E-5	-1.700317E-1	2.623825E-5
1.353000E+2	-2.975945E-1	2.643981E-5	-1.539632E-1	1.288776E-5
1.354000E+2	-3.148545E-1	2.990233E-5	-1.751818E-1	2.075754E-5
1.355000E+2	-3.145074E-1	7.956417E-5	-1.682651E-1	1.970978E-5
1.356000E+2	-3.405038E-1	3.277194E-5	-1.801454E-1	2.230360E-5
1.357000E+2	-3.332665E-1	2.637920E-5	-1.781576E-1	1.696632E-5
1.358000E+2	-3.284179E-1	3.693198E-5	-1.764550E-1	3.737311E-5
1.359000E+2	-3.268504E-1	3.592314E-5	-1.770438E-1	2.111568E-5
1.360000E+2	-3.174870E-1	1.878411E-5	-1.697596E-1	3.598326E-5
1.361000E+2	-3.191914E-1	4.609021E-5	-1.676665E-1	1.620166E-5
1.362000E+2	-3.180498E-1	6.235086E-5	-1.765035E-1	2.843760E-5
1.363000E+2	-3.040326E-1	5.187759E-5	-1.726805E-1	2.007342E-5
1.364000E+2	-3.468230E-1	6.606865E-5	-1.834089E-1	2.199491E-5
1.365000E+2	-3.332510E-1	3.966489E-5	-1.784314E-1	4.837682E-5
1.366000E+2	-3.187063E-1	4.697482E-5	-1.934159E-1	2.211799E-5
1.367000E+2	-3.181282E-1	8.004611E-5	-1.814859E-1	2.369125E-5
1.368000E+2	-3.213540E-1	3.797371E-5	-1.975600E-1	2.975924E-5
1.369000E+2	-3.396386E-1	3.888648E-5	-1.844423E-1	2.462105E-5
1.370000E+2	-3.331896E-1	2.090063E-5	-1.956587E-1	2.497482E-5
1.371000E+2	-3.432296E-1	3.646297E-5	-1.870190E-1	2.742886E-5
1.372000E+2	-3.187379E-1	5.188067E-5	-1.873272E-1	2.695713E-5
1.373000E+2	-3.283851E-1	9.023148E-5	-2.008593E-1	1.468499E-5
1.374000E+2	-3.140458E-1	9.088373E-5	-1.918839E-1	4.925235E-5
1.375000E+2	-3.167571E-1	8.434006E-5	-1.837188E-1	2.885113E-5
1.376000E+2	-3.219948E-1	4.071367E-5	-1.896346E-1	3.414361E-5
1.377000E+2	-3.320504E-1	5.418495E-5	-1.941148E-1	1.249961E-5
1.378000E+2	-3.176674E-1	7.545226E-5	-1.839607E-1	4.055931E-5
1.379000E+2	-3.227241E-1	5.678824E-5	-1.765945E-1	4.903604E-5
1.380000E+2	-3.299650E-1	2.313440E-5	-1.917336E-1	2.496148E-5
1.381000E+2	-3.337175E-1	2.331257E-5	-1.931196E-1	3.468927E-5
1.382000E+2	-3.230647E-1	4.767864E-5	-1.909660E-1	6.136700E-5
1.383000E+2	-3.276427E-1	3.090676E-5	-1.748301E-1	2.297207E-5
1.384000E+2	-2.938623E-1	3.160572E-5	-1.810723E-1	2.893403E-5
1.385000E+2	-3.188897E-1	2.538759E-5	-1.756725E-1	1.797628E-5
1.386000E+2	-2.774541E-1	2.958188E-5	-1.770106E-1	1.410438E-5
1.387000E+2	-3.287094E-1	4.755277E-5	-1.760050E-1	1.640454E-5
1.388000E+2	-3.260463E-1	4.044921E-5	-1.844455E-1	1.775517E-5
1.389000E+2	-3.526635E-1	4.126413E-5	-1.967616E-1	2.118235E-5
1.390000E+2	-3.033115E-1	1.364073E-5	-1.902120E-1	2.266167E-5
1.391000E+2	-3.456232E-1	2.826026E-5	-1.862870E-1	2.257700E-5
1.392000E+2	-3.163495E-1	3.239518E-5	-1.871770E-1	2.697989E-5
1.393000E+2	-3.241868E-1	2.815971E-5	-1.872194E-1	3.498598E-5
1.394000E+2	-3.054072E-1	2.958132E-5	-1.868430E-1	1.818542E-5
1.395000E+2	-3.357988E-1	1.871794E-5	-1.783684E-1	1.645191E-5
1.396000E+2	-3.116413E-1	6.160221E-5	-1.876368E-1	1.996043E-5
1.397000E+2	-3.166623E-1	2.638951E-5	-2.075100E-1	1.102885E-5
1.398000E+2	-3.023999E-1	2.709460E-5	-2.081163E-1	2.128366E-5
1.399000E+2	-3.451620E-1	5.416983E-5	-2.064701E-1	4.333740E-5
1.400000E+2	-3.198403E-1	4.552765E-5	-1.911478E-1	3.519226E-5
1.401000E+2	-3.504320E-1	5.380070E-5	-2.188123E-1	3.850648E-5
1.402000E+2	-3.283946E-1	4.108942E-5	-2.043762E-1	3.640229E-5
1.403000E+2	-3.667839E-1	3.911515E-5	-2.197898E-1	2.170246E-5
1.404000E+2	-3.558175E-1	2.719210E-5	-2.088323E-1	2.558153E-5
1.405000E+2	-3.587234E-1	4.963868E-5	-2.246507E-1	3.293538E-5
1.406000E+2	-3.478602E-1	3.294830E-5	-2.131212E-1	2.160080E-5
1.407000E+2	-3.483778E-1	3.261043E-5	-2.090526E-1	1.831058E-5
1.408000E+2	-3.620970E-1	3.487723E-5	-2.017993E-1	2.833806E-5
1.409000E+2	-3.366941E-1	1.075995E-4	-2.006913E-1	1.458696E-5
1.410000E+2	-3.451593E-1	6.603730E-5	-1.933173E-1	2.609948E-5
1.411000E+2	-3.139618E-1	5.888632E-5	-1.859431E-1	6.966190E-5
1.412000E+2	-3.197681E-1	7.121865E-5	-1.869426E-1	4.684986E-5
1.413000E+2	-3.129597E-1	4.254251E-5	-1.936961E-1	3.529696E-5
1.414000E+2	-3.091915E-1	3.869865E-5	-1.807053E-1	3.268596E-5
1.415000E+2	-3.107592E-1	5.353757E-5	-1.964668E-1	3.129506E-5
1.416000E+2	-3.131178E-1	5.391825E-5	-1.880066E-1	2.259582E-5
1.417000E+2	-3.074195E-1	5.205480E-5	-1.854925E-1	5.897962E-5
1.418000E+2	-2.989775E-1	1.839450E-5	-1.821879E-1	2.440973E-5
1.419000E+2	-2.967375E-1	4.568610E-5	-1.813941E-1	2.301434E-5
1.420000E+2	-3.342310E-1	5.057222E-5	-1.926523E-1	1.205768E-4
1.421000E+2	-3.025745E-1	4.366870E-5	-1.894690E-1	3.018407E-5
1.422000E+2	-3.317605E-1	6.121175E-5	-1.771238E-1	1.966657E-5
1.423000E+2	-3.052704E-1	5.906247E-5	-1.787021E-1	2.918498E-5
1.424000E+2	-3.219113E-1	4.832686E-5	-1.814267E-1	2.431246E-5
1.425000E+2	-2.814436E-1	7.749773E-5	-1.886572E-1	2.087982E-5
1.426000E+2	-3.115179E-1	9.398068E-5	-1.795926E-1	1.729432E-5
1.427000E+2	-3.025061E-1	5.902875E-5	-1.829638E-1	2.181605E-5
1.428000E+2	-3.063229E-1	8.464098E-5	-1.900542E-1	3.293973E-5
1.429000E+2	-3.224650E-1	3.511561E-5	-1.943552E-1	2.261864E-5
1.430000E+2	-3.157339E-1	6.556547E-5	-1.969542E-1	4.488420E-5
1.431000E+2	-3.086304E-1	5.484508E-5	-1.908909E-1	3.601417E-5
1.432000E+2	-3.203934E-1	3.243863E-5	-2.015892E-1	3.596545E-5
1.433000E+2	-3.056651E-1	7.768611E-5	-2.037902E-1	6.054187E-5
1.434000E+2	-3.078923E-1	6.800559E-5	-1.864451E-1	2.891919E-5
1.435000E+2	-3.171682E-1	3.757959E-5	-1.835311E-1	3.708302E-5
1.436000E+2	-3.100566E-1	4.414721E-5	-1.896297E-1	2.673187E-5
1.437000E+2	-2.783548E-1	4.791337E-5	-1.900162E-1	1.529689E-5
1.438000E+2	-3.353890E-1	7.789841E-5	-2.001297E-1	2.083694E-5
1.439000E+2	-3.166020E-1	5.017970E-5	-1.907660E-1	4.424199E-5
1.440000E+2	-3.146435E-1	3.442700E-5	-1.993761E-1	2.776892E-5
1.441000E+2	-3.097748E-1	2.933758E-5	-1.979373E-1	2.630076E-5
1.442000E+2	-3.116467E-1	5.729769E-5	-1.939875E-1	2.718567E-5
1.443000E+2	-3.034399E-1	3.180428E-5	-1.822604E-1	2.695757E-5
1.444000E+2	-3.152196E-1	4.271052E-5	-1.940884E-1	2.540780E-5
1.445000E+2	-3.104951E-1	2.058000E-5	-1.807595E-1	1.823626E-5
1.446000E+2	-2.954522E-1	1.233785E-4	-1.907560E-1	2.559305E-5
1.447000E+2	-3.135590E-1	1.025265E-4	-1.834832E-1	3.627801E-5
1.448000E+2	-2.815434E-1	9.002579E-5	-1.762347E-1	2.787633E-5
1.449000E+2	-2.912454E-1	8.877422E-5	-1.717251E-1	1.602327E-5
1.450000E+2	-2.933661E-1	5.043548E-5	-1.724799E-1	2.050483E-5
1.451000E+2	-2.953686E-1	4.647586E-5	-1.918658E-1	4.116369E-5
1.452000E+2	-3.048938E-1	7.114777E-5	-1.782075E-1	4.322325E-5
1.453000E+2	-2.978050E-1	7.597014E-5	-1.845795E-1	3.568753E-5
1.454000E+2	-2.702171E-1	7.748550E-5	-1.688071E-1	3.278359E-5
1.455000E+2	-3.000747E-1	6.121617E-5	-1.978051E-1	5.006444E-5
1.456000E+2	-2.839278E-1	6.750179E-5	-1.830231E-1	7.201824E-5
1.457000E+2	-3.080479E-1	4.215058E-5	-1.844280E-1	2.836924E-5
1.458000E+2	-2.910711E-1	2.718313E-5	-1.872280E-1	3.015102E-5
1.459000E+2	-3.329760E-1	6.940911E-5	-2.105385E-1	2.118011E-5
1.460000E+2	-3.050842E-1	6.150279E-5	-2.021315E-1	5.596892E-5
1.461000E+2	-3.345617E-1	4.229304E-5	-2.039522E-1	1.670332E-5
1.462000E+2	-3.174275E-1	6.899497E-5	-1.998596E-1	2.121333E-5
1.463000E+2	-3.300834E-1	5.475995E-5	-2.118260E-1	5.095715E-5
1.464000E+2	-3.001186E-1	6.962324E-5	-1.960163E-1	4.186775E-5
1.465000E+2	-3.125941E-1	7.005750E-5	-1.972653E-1	6.869477E-5
1.466000E+2	-3.118082E-1	7.830378E-5	-1.861400E-1	2.035711E-5
1.467000E+2	-3.054721E-1	3.682179E-5	-1.992122E-1	3.717505E-5
1.468000E+2	-2.956413E-1	5.445402E-5	-1.882878E-1	2.652553E-5
1.469000E+2	-3.293280E-1	8.853365E-5	-2.005751E-1	3.636842E-5
1.470000E+2	-3.026385E-1	5.272794E-5	-1.854991E-1	1.347916E-5
1.471000E+2	-3.240734E-1	3.236241E-5	-2.024103E-1	3.422479E-5
1.472000E+2	-2.941392E-1	3.460216E-5	-1.934454E-1	2.705821E-5
1.473000E+2	-3.264425E-1	5.628328E-5	-1.905121E-1	2.575707E-5
1.474000E+2	-2.857127E-1	4.293980E-5	-1.799841E-1	4.047473E-5
1.475000E+2	-3.100678E-1	2.822499E-5	-1.982861E-1	1.866407E-5
1.476000E+2	-2.735833E-1	6.249358E-5	-1.930977E-1	2.262415E-5
1.477000E+2	-3.106593E-1	1.005132E-4	-2.034476E-1	2.438120E-5
1.478000E+2	-3.014554E-1	4.238458E-5	-1.937308E-1	3.072229E-5
1.479000E+2	-2.991876E-1	5.188123E-5	-1.879612E-1	3.637781E-5
1.480000E+2	-3.028498E-1	4.112680E-5	-1.886687E-1	1.632876E-5
1.481000E+2	-2.871437E-1	6.232958E-5	-1.838264E-1	2.260195E-5
1.482000E+2	-3.141153E-1	2.125729E-5	-1.901832E-1	4.216421E-5
1.483000E+2	-2.975082E-1	5.412543E-5	-1.904511E-1	2.787530E-5
1.484000E+2	-3.288697E-1	4.651656E-5	-1.926395E-1	1.151329E-5
1.485000E+2	-3.206235E-1	5.939583E-5	-1.935409E-1	4.182591E-5
1.486000E+2	-3.360644E-1	6.768813E-5	-2.098829E-1	3.974957E-5
1.487000E+2	-2.965625E-1	1.053108E-4	-1.679398E-1	5.360496E-5
1.488000E+2	-2.926187E-1	5.644762E-5	-1.716727E-1	3.134568E-5
1.489000E+2	-2.888681E-1	1.169151E-4	-1.737875E-1	2.702374E-5
1.490000E+2	-2.991241E-1	1.186719E-4	-1.955799E-1	5.581298E-5
1.491000E+2	-3.106098E-1	8.629988E-5	-1.711621E-1	4.829724E-5
1.492000E+2	-3.304271E-1	4.786948E-5	-1.947781E-1	5.358751E-5
1.493000E+2	-3.209510E-1	6.406516E-5	-1.991810E-1	2.279805E-5
1.494000E+2	-3.433823E-1	5.728626E-5	-2.190033E-1	3.621323E-5
1.495000E+2	-3.068449E-1	3.917885E-5	-2.104180E-1	5.226445E-5
1.496000E+2	-3.333799E-1	6.829734E-5	-2.002040E-1	1.754444E-5
1.497000E+2	-3.166445E-1	4.712892E-5	-2.043456E-1	2.894838E-5
1.498000E+2	-3.335216E-1	9.493667E-5	-2.096462E-1	2.542866E-5
1.499000E+2	-3.228551E-1	1.040488E-4	-2.024676E-1	4.397264E-5
1.500000E+2	-3.378489E-1	9.933206E-5	-2.055351E-1	2.284376E-5
1.501000E+2	-3.194776E-1	1.419467E-4	-1.994178E-1	1.822297E-5
1.502000E+2	-3.210689E-1	6.448263E-5	-2.277043E-1	4.852257E-5
1.503000E+2	-3.206667E-1	1.081527E-4	-2.042111E-1	2.421233E-5
1.504000E+2	-3.129990E-1	3.494891E-5	-2.091624E-1	3.804073E-5
1.505000E+2	-3.070915E-1	4.262290E-5	-1.916706E-1	2.994520E-5
1.506000E+2	-3.240729E-1	5.222674E-5	-2.040790E-1	2.049598E-5
1.507000E+2	-2.996265E-1	6.039701E-5	-2.054317E-1	2.243330E-5
1.508000E+2	-3.101143E-1	1.031311E-4	-2.143640E-1	3.100907E-5
1.509000E+2	-3.230745E-1	8.702018E-5	-1.975628E-1	2.795901E-5
1.510000E+2	-3.292741E-1	1.787751E-5	-2.196073E-1	2.878836E-5
1.511000E+2	-3.127455E-1	5.048958E-5	-2.115420E-1	2.139137E-5
1.512000E+2	-3.241320E-1	9.622148E-5	-2.205644E-1	2.689973E-5
1.513000E+2	-3.271184E-1	1.536211E-4	-1.902027E-1	2.660883E-5
1.514000E+2	-3.167080E-1	5.516230E-5	-2.082289E-1	2.223769E-5
1.515000E+2	-3.109933E-1	5.596073E-5	-1.954015E-1	3.121776E-5
1.516000E+2	-3.159346E-1	7.287400E-5	-2.005882E-1	3.337848E-5
1.517000E+2	-3.097049E-1	4.659278E-5	-1.918987E-1	4.675504E-5
1.518000E+2	-2.974196E-1	6.112573E-5	-1.850592E-1	2.722895E-5
1.519000E+2	-2.873222E-1	4.016092E-5	-1.789051E-1	3.709724E-5
1.520000E+2	-2.830896E-1	2.991839E-5	-1.670946E-1	4.188876E-5
1.521000E+2	-2.812824E-1	4.045271E-5	-1.781516E-1	4.082392E-5
1.522000E+2	-2.873714E-1	4.593323E-5	-1.602258E-1	4.226464E-5
1.523000E+2	-2.516774E-1	5.596476E-5	-1.542829E-1	3.022681E-5
1.524000E+2	-2.792169E-1	5.303060E-5	-1.515252E-1	1.847372E-5
1.525000E+2	-2.563380E-1	4.598408E-5	-1.644431E-1	4.335431E-5
1.526000E+2	-2.686722E-1	8.079745E-5	-1.562104E-1	4.192368E-5
1.527000E+2	-2.452511E-1	5.712696E-5	-1.486923E-1	1.705638E-5
1.528000E+2	-2.534303E-1	6.393698E-5	-1.514192E-1	3.647648E-5
1.529000E+2	-2.520434E-1	4.733629E-5	-1.677327E-1	2.102473E-5
1.530000E+2	-2.712326E-1	4.785617E-5	-1.517146E-1	4.193877E-5
1.531000E+2	-2.662683E-1	4.750345E-5	-1.528571E-1	4.799805E-5
1.532000E+2	-2.559507E-1	2.436661E-5	-1.547977E-1	4.642196E-5
1.533000E+2	-2.754458E-1	1.058629E-4	-1.681490E-1	1.948365E-5
1.534000E+2	-2.646502E-1	8.348389E-5	-1.532033E-1	5.493392E-5
1.535000E+2	-2.693986E-1	8.960110E-5	-1.677829E-1	2.244424E-5
1.536000E+2	-2.880389E-1	7.759895E-5	-1.669248E-1	2.430662E-5
1.537000E+2	-2.927969E-1	5.047100E-5	-1.857612E-1	1.977055E-5
1.538000E+2	-2.783017E-1	6.722654E-5	-1.746039E-1	3.007666E-5
1.539000E+2	-2.852621E-1	7.076787E-5	-1.789881E-1	4.356951E-5
1.540000E+2	-2.902193E-1	1.046022E-4	-1.837145E-1	4.406985E-5
1.541000E+2	-3.001114E-1	6.418206E-5	-1.941970E-1	3.328916E-5
1.542000E+2	-3.032622E-1	3.744190E-5	-1.934223E-1	7.505634E-5
1.543000E+2	-3.348161E-1	3.352515E-5	-2.030327E-1	3.838198E-5
1.544000E+2	-3.148186E-1	3.906261E-5	-1.975399E-1	5.463203E-5
1.545000E+2	-3.253301E-1	5.580967E-5	-2.098849E-1	4.458985E-5
1.546000E+2	-2.976509E-1	6.580195E-5	-1.946965E-1	3.087169E-5
1.547000E+2	-3.158554E-1	1.117809E-4	-2.017438E-1	4.131752E-5
1.548000E+2	-3.193043E-1	5.494258E-5	-1.954584E-1	3.791148E-5
1.549000E+2	-3.432864E-1	5.265091E-5	-2.128499E-1	3.375547E-5
1.550000E+2	-3.186728E-1	7.820973E-5	-2.065256E-1	1.911948E-5
1.551000E+2	-3.303445E-1	1.110366E-4	-2.124174E-1	4.818139E-5
1.552000E+2	-3.207040E-1	3.138650E-5	-1.991001E-1	2.722446E-5
1.553000E+2	-3.168952E-1	6.230113E-5	-1.965078E-1	7.607476E-5
1.554000E+2	-2.995999E-1	4.114399E-5	-1.924343E-1	3.186655E-5
1.555000E+2	-3.068703E-1	4.013342E-5	-1.762188E-1	7.147946E-5
1.556000E+2	-2.811788E-1	5.090470E-5	-1.746474E-1	6.680427E-5
1.557000E+2	-2.839502E-1	5.761452E-5	-1.667253E-1	3.550467E-5
1.558000E+2	-2.543248E-1	4.548290E-5	-1.579703E-1	1.985422E-5
1.559000E+2	-2.789433E-1	7.372933E-5	-1.535703E-1	2.076369E-5
1.560000E+2	-2.474815E-1	2.729565E-5	-1.694129E-1	1.920426E-5
1.561000E+2	-2.843043E-1	4.499976E-5	-1.542129E-1	5.357216E-5
1.562000E+2	-2.512744E-1	6.131554E-5	-1.565895E-1	4.821374E-5
1.563000E+2	-2.820059E-1	4.292328E-5	-1.561140E-1	1.767477E-5
1.564000E+2	-2.641860E-1	7.235173E-5	-1.726590E-1	2.937290E-5
1.565000E+2	-2.820876E-1	8.341385E-5	-1.559584E-1	2.846692E-5
1.566000E+2	-2.599786E-1	3.987093E-5	-1.608598E-1	4.506992E-5
1.567000E+2	-2.613596E-1	7.166316E-5	-1.516361E-1	2.699883E-5
1.568000E+2	-2.605378E-1	6.280042E-5	-1.730705E-1	2.739621E-5
1.569000E+2	-2.738071E-1	1.175837E-4	-1.593805E-1	4.333675E-5
1.570000E+2	-2.590230E-1	9.256676E-5	-1.604060E-1	1.766630E-5
1.571000E+2	-2.737676E-1	5.063949E-5	-1.545212E-1	2.883114E-5
1.572000E+2	-2.549992E-1	6.103675E-5	-1.766217E-1	3.863750E-5
1.573000E+2	-2.950405E-1	8.959668E-5	-1.729910E-1	2.452782E-5
1.574000E+2	-2.756667E-1	5.336765E-5	-1.677952E-1	3.514187E-5
1.575000E+2	-3.033033E-1	6.461596E-5	-1.819799E-1	3.905821E-5
1.576000E+2	-2.812429E-1	5.792822E-5	-1.772966E-1	5.292827E-5
1.577000E+2	-2.766866E-1	6.543631E-5	-1.766851E-1	6.314342E-5
1.578000E+2	-2.787046E-1	3.409868E-5	-1.774869E-1	4.301721E-5
1.579000E+2	-2.807932E-1	5.401444E-5	-1.671035E-1	3.990547E-5
1.580000E+2	-3.021825E-1	2.950320E-5	-1.915486E-1	1.497726E-5
1.581000E+2	-3.095539E-1	7.098605E-5	-1.969228E-1	4.640593E-5
1.582000E+2	-3.176328E-1	7.187375E-5	-2.069875E-1	3.469028E-5
1.583000E+2	-3.230493E-1	1.034518E-4	-1.843109E-1	5.179535E-5
1.584000E+2	-3.141723E-1	4.027841E-5	-2.055038E-1	2.407357E-5
1.585000E+2	-3.100888E-1	5.159096E-5	-2.013945E-1	4.717229E-5
1.586000E+2	-3.008993E-1	6.955736E-5	-1.986930E-1	2.882543E-5
1.587000E+2	-3.391529E-1	5.982857E-5	-1.934181E-1	1.816447E-5
1.588000E+2	-3.056438E-1	9.817205E-5	-1.932607E-1	6.144472E-5
1.589000E+2	-3.077428E-1	6.310722E-5	-1.874548E-1	7.815833E-5
1.590000E+2	-3.067193E-1	3.310147E-5	-1.991345E-1	3.133150E-5
1.591000E+2	-3.111807E-1	9.325456E-5	-1.901849E-1	2.720233E-5
1.592000E+2	-3.105845E-1	7.705412E-5	-1.840814E-1	5.544854E-5
1.593000E+2	-2.884759E-1	8.003239E-5	-1.805127E-1	2.516443E-5
1.594000E+2	-3.053822E-1	3.884724E-5	-1.798246E-1	4.298960E-5
1.595000E+2	-3.099015E-1	3.914241E-5	-1.846231E-1	5.214059E-5
1.596000E+2	-3.211085E-1	4.554769E-5	-1.883389E-1	2.825471E-5
1.597000E+2	-3.038832E-1	3.328432E-5	-1.897383E-1	6.299404E-5
1.598000E+2	-3.288126E-1	9.228485E-5	-1.973833E-1	4.695815E-5
1.599000E+2	-3.219072E-1	9.266503E-5	-2.108032E-1	7.354253E-5
1.600000E+2	-3.299058E-1	1.162996E-4	-1.849880E-1	5.456705E-5
