# Supplementary material for: Millimeter wave direct-current transmission and reflection spectral data of some organic photo-responsive materials
Source: Data Brief. 2019 Dec 17;28:104996. doi: 10.1016/j.dib.2019.104996 (PMC6938801; doi:10.1016/j.dib.2019.104996)
Supplement: Multimedia component [file mmc1.zip › NCSU-Y5@55DegColdSoln-110-160GHz-Reflection]

1.100000E+2	-2.376551E-1	3.625472E-5	-2.049673E-3	2.518089E-6
1.101000E+2	-2.062392E-1	2.520760E-5	-2.096155E-3	2.639200E-6
1.102000E+2	-2.140554E-1	1.798333E-5	-1.634071E-3	9.587213E-7
1.103000E+2	-1.948177E-1	1.221322E-5	-8.711818E-4	2.590660E-6
1.104000E+2	-1.948959E-1	2.171849E-5	-1.939420E-4	7.969968E-7
1.105000E+2	-1.881235E-1	1.269822E-5	-2.790584E-4	6.625980E-7
1.106000E+2	-1.943920E-1	1.925384E-5	-7.440766E-4	1.135227E-6
1.107000E+2	-1.771360E-1	2.744267E-5	-1.892528E-3	2.548425E-6
1.108000E+2	-1.825631E-1	1.514600E-5	-2.504533E-3	1.203745E-6
1.109000E+2	-1.739631E-1	1.382035E-5	-1.657757E-3	1.580007E-6
1.110000E+2	-1.717721E-1	2.202538E-5	-1.481410E-3	1.399812E-6
1.111000E+2	-1.677549E-1	2.980662E-5	-1.525681E-3	1.335318E-6
1.112000E+2	-1.781360E-1	3.486691E-5	-1.503860E-3	1.360462E-6
1.113000E+2	-1.459216E-1	2.012645E-5	-8.128933E-4	1.008978E-6
1.114000E+2	-1.666003E-1	2.565256E-5	-5.753328E-4	9.826955E-7
1.115000E+2	-1.579928E-1	2.265056E-5	-5.499862E-4	9.206668E-7
1.116000E+2	-1.772250E-1	3.313036E-5	-5.633732E-4	6.779698E-7
1.117000E+2	-1.681308E-1	2.270803E-5	-4.992960E-4	1.712183E-6
1.118000E+2	-1.880714E-1	2.706018E-5	-6.363328E-4	1.056185E-6
1.119000E+2	-1.976022E-1	2.191442E-5	-1.215707E-3	2.480912E-6
1.120000E+2	-1.845906E-1	2.887266E-5	-1.854376E-3	4.075993E-6
1.121000E+2	-1.889548E-1	3.010798E-5	-1.086213E-3	2.397230E-6
1.122000E+2	-2.106644E-1	2.055248E-5	-2.928751E-4	8.124617E-7
1.123000E+2	-2.145432E-1	2.762846E-5	-4.423992E-4	8.970655E-7
1.124000E+2	-2.253365E-1	3.307631E-5	-7.198441E-4	2.096648E-6
1.125000E+2	-2.037846E-1	1.987402E-5	-4.693969E-4	1.307562E-6
1.126000E+2	-2.221769E-1	2.438754E-5	-4.336026E-4	1.321918E-6
1.127000E+2	-2.029214E-1	1.758738E-5	-9.712266E-4	1.126666E-6
1.128000E+2	-2.091931E-1	3.455261E-5	-1.777958E-3	1.033237E-6
1.129000E+2	-2.102472E-1	9.970566E-6	-1.217246E-3	1.429416E-6
1.130000E+2	-2.260938E-1	2.644072E-5	-1.095725E-3	1.442871E-6
1.131000E+2	-1.917596E-1	2.220395E-5	-9.307334E-4	9.787666E-7
1.132000E+2	-1.779506E-1	1.948707E-5	-9.586840E-4	5.907559E-7
1.133000E+2	-1.739725E-1	2.085178E-5	-6.622979E-4	7.250041E-7
1.134000E+2	-1.598623E-1	2.162378E-5	-9.358691E-4	5.173362E-7
1.135000E+2	-1.675074E-1	1.596867E-5	-5.798058E-4	8.888738E-7
1.136000E+2	-1.617648E-1	2.157294E-5	-5.503259E-4	5.390068E-7
1.137000E+2	-1.748404E-1	2.537624E-5	-7.773102E-4	1.700741E-6
1.138000E+2	-1.801984E-1	1.641179E-5	-8.954052E-4	8.691244E-7
1.139000E+2	-2.025896E-1	4.308963E-5	-1.088229E-3	1.091244E-6
1.140000E+2	-2.283076E-1	2.600868E-5	-1.041897E-3	1.109307E-6
1.141000E+2	-2.090353E-1	2.038982E-5	-9.057581E-4	7.924621E-7
1.142000E+2	-2.427281E-1	4.324622E-5	-4.089762E-4	6.427786E-7
1.143000E+2	-2.343867E-1	1.557694E-5	-4.680344E-4	6.647900E-7
1.144000E+2	-2.407675E-1	1.293057E-5	-4.121192E-4	1.241059E-6
1.145000E+2	-2.490607E-1	2.501014E-5	-7.435515E-4	9.801602E-7
1.146000E+2	-2.340224E-1	2.724126E-5	-1.207265E-3	8.849940E-7
1.147000E+2	-2.438223E-1	4.084386E-5	-1.893544E-3	1.049484E-6
1.148000E+2	-2.501167E-1	4.018586E-5	-2.512573E-3	1.385941E-6
1.149000E+2	-2.481530E-1	2.497513E-5	-2.253516E-3	2.650673E-6
1.150000E+2	-2.500859E-1	2.571266E-5	-1.405757E-3	1.091921E-6
1.151000E+2	-2.441202E-1	4.517030E-5	-1.809233E-3	6.554573E-7
1.152000E+2	-2.494510E-1	5.208887E-5	-2.236902E-3	1.822514E-6
1.153000E+2	-2.360190E-1	2.378038E-5	-1.569316E-3	7.627717E-7
1.154000E+2	-2.528044E-1	1.900775E-5	-1.069358E-3	1.011649E-6
1.155000E+2	-2.539584E-1	4.396430E-5	-1.551145E-3	9.353594E-7
1.156000E+2	-2.377251E-1	2.186784E-5	-1.686934E-3	2.393306E-6
1.157000E+2	-2.277951E-1	2.783168E-5	-9.226631E-4	7.810993E-7
1.158000E+2	-2.085530E-1	4.911882E-5	-5.681364E-4	8.962995E-7
1.159000E+2	-2.035374E-1	2.250170E-5	-4.697902E-4	9.059273E-7
1.160000E+2	-2.041372E-1	2.301526E-5	-6.084188E-4	4.558944E-7
1.161000E+2	-2.223010E-1	3.258770E-5	-6.519782E-4	1.031374E-6
1.162000E+2	-2.231754E-1	2.897838E-5	-7.711657E-4	9.632221E-7
1.163000E+2	-2.260847E-1	1.416636E-5	-1.440972E-3	2.026882E-6
1.164000E+2	-2.363958E-1	2.654756E-5	-1.663232E-3	1.600630E-6
1.165000E+2	-2.227120E-1	2.715220E-5	-9.704539E-4	1.527223E-6
1.166000E+2	-2.518054E-1	2.984382E-5	-4.648268E-4	9.685252E-7
1.167000E+2	-2.524330E-1	2.984171E-5	-3.167578E-4	4.364312E-7
1.168000E+2	-2.559595E-1	3.790474E-5	-7.985163E-4	4.358541E-7
1.169000E+2	-2.592312E-1	1.243286E-5	-7.800313E-4	5.064589E-7
1.170000E+2	-2.652134E-1	1.541667E-5	-1.558130E-3	6.024734E-7
1.171000E+2	-2.680287E-1	1.325955E-5	-1.613637E-3	1.451242E-6
1.172000E+2	-2.412653E-1	1.022579E-5	-1.620009E-3	2.440805E-6
1.173000E+2	-2.719813E-1	2.640422E-5	-1.545288E-3	2.826854E-6
1.174000E+2	-2.585600E-1	3.656193E-5	-1.281703E-3	2.256626E-6
1.175000E+2	-2.690252E-1	3.399735E-5	-8.835044E-4	1.428300E-6
1.176000E+2	-2.487187E-1	2.019809E-5	-1.234245E-3	1.468894E-6
1.177000E+2	-2.615137E-1	1.990981E-5	-1.150559E-3	1.338653E-6
1.178000E+2	-2.459999E-1	1.921430E-5	-9.183844E-4	8.921338E-7
1.179000E+2	-2.770546E-1	2.735410E-5	-8.263653E-4	2.754557E-6
1.180000E+2	-2.584287E-1	4.811392E-5	-7.821158E-4	5.062005E-7
1.181000E+2	-2.506210E-1	3.937946E-5	-2.342510E-4	5.384626E-7
1.182000E+2	-2.444148E-1	1.262253E-5	-1.799504E-4	1.006461E-6
1.183000E+2	-2.325869E-1	2.048310E-5	-5.214896E-4	2.566991E-6
1.184000E+2	-2.192874E-1	1.945548E-5	-8.292615E-4	2.394044E-6
1.185000E+2	-2.302035E-1	2.840563E-5	-8.171517E-4	4.994646E-6
1.186000E+2	-2.372494E-1	2.264320E-5	-6.036027E-4	1.777970E-6
1.187000E+2	-2.526599E-1	3.994503E-5	-7.988984E-4	2.430499E-6
1.188000E+2	-2.372630E-1	1.809010E-5	-1.092983E-3	4.703188E-6
1.189000E+2	-2.550407E-1	3.040485E-5	-4.963036E-4	8.196829E-7
1.190000E+2	-2.371555E-1	2.067061E-5	-8.859286E-4	1.549930E-6
1.191000E+2	-2.510746E-1	2.183610E-5	-2.322106E-3	2.700843E-6
1.192000E+2	-2.702379E-1	6.176330E-5	-6.207130E-4	5.363467E-6
1.193000E+2	-2.831286E-1	2.953837E-5	-5.710185E-4	3.771914E-6
1.194000E+2	-2.814278E-1	2.040641E-5	-1.183115E-3	3.883853E-6
1.195000E+2	-2.827434E-1	2.069253E-5	-1.484750E-3	1.175277E-5
1.196000E+2	-2.769490E-1	2.228707E-5	-1.610235E-3	5.676621E-6
1.197000E+2	-3.039779E-1	3.236669E-5	-1.303060E-3	6.730100E-6
1.198000E+2	-2.935386E-1	1.453120E-5	-6.215301E-4	5.874074E-6
1.199000E+2	-2.989000E-1	3.099164E-5	-2.442804E-4	3.739618E-6
1.200000E+2	-2.872564E-1	1.987732E-5	-2.949506E-4	2.695874E-6
1.201000E+2	-3.120350E-1	6.340444E-5	-3.241268E-4	1.445451E-6
1.202000E+2	-3.062232E-1	4.317908E-5	-9.512063E-4	6.127849E-6
1.203000E+2	-3.014033E-1	3.016057E-5	-1.586355E-3	5.512301E-6
1.204000E+2	-2.605996E-1	1.827513E-5	-1.433572E-3	4.892624E-6
1.205000E+2	-2.818650E-1	2.365274E-5	-9.417280E-4	2.985817E-6
1.206000E+2	-2.694445E-1	2.296479E-5	-3.927463E-4	2.839873E-6
1.207000E+2	-2.846610E-1	1.693879E-5	-5.121318E-4	1.155004E-6
1.208000E+2	-2.842706E-1	3.513738E-5	-6.063674E-4	3.081892E-6
1.209000E+2	-2.781474E-1	2.321487E-5	-4.601344E-4	1.386911E-6
1.210000E+2	-2.939027E-1	5.152931E-5	-3.172496E-4	9.468938E-7
1.211000E+2	-2.734888E-1	4.336005E-5	-8.065784E-4	4.777848E-6
1.212000E+2	-2.732906E-1	1.896437E-5	-1.313334E-3	5.958113E-6
1.213000E+2	-2.614727E-1	2.150269E-5	-9.663320E-4	2.100933E-6
1.214000E+2	-2.653087E-1	1.935911E-5	-4.472157E-4	1.473546E-6
1.215000E+2	-2.517588E-1	3.097873E-5	-1.527777E-4	5.977867E-7
1.216000E+2	-2.353485E-1	3.947697E-5	-4.345602E-4	1.013747E-6
1.217000E+2	-2.383408E-1	2.298483E-5	-5.509876E-4	1.720206E-6
1.218000E+2	-2.368427E-1	1.015055E-5	-5.749729E-4	1.540577E-6
1.219000E+2	-2.552708E-1	2.022425E-5	-3.481617E-4	1.283094E-6
1.220000E+2	-2.549232E-1	1.480273E-5	-3.710549E-4	2.566474E-6
1.221000E+2	-2.345171E-1	2.900385E-5	-1.976893E-4	1.072183E-6
1.222000E+2	-2.475043E-1	4.667932E-5	-2.965999E-4	2.388877E-6
1.223000E+2	-2.353917E-1	4.103232E-5	-7.139532E-4	2.363621E-6
1.224000E+2	-2.533988E-1	2.453843E-5	-1.074438E-3	9.401662E-7
1.225000E+2	-2.460155E-1	3.169667E-5	-1.284786E-3	8.412104E-6
1.226000E+2	-2.758445E-1	3.621070E-5	-6.403000E-4	2.851361E-6
1.227000E+2	-2.410272E-1	3.466617E-5	-4.062603E-4	1.227079E-6
1.228000E+2	-2.607731E-1	7.290084E-5	-3.669989E-4	1.949454E-6
1.229000E+2	-2.756546E-1	3.144654E-5	-6.613219E-4	2.800269E-6
1.230000E+2	-2.821030E-1	6.094223E-5	-3.980099E-4	2.350007E-6
1.231000E+2	-2.986276E-1	2.380643E-5	-6.621894E-5	7.799681E-7
1.232000E+2	-2.954882E-1	6.402829E-5	-2.327386E-4	7.280057E-7
1.233000E+2	-3.093400E-1	4.058886E-5	-7.991056E-4	7.500933E-7
1.234000E+2	-2.792451E-1	1.667533E-5	-1.636204E-3	1.038127E-6
1.235000E+2	-2.760532E-1	2.852548E-5	-1.828563E-3	3.662827E-6
1.236000E+2	-2.716738E-1	1.554043E-5	-8.744683E-4	1.600295E-6
1.237000E+2	-2.792640E-1	5.187463E-5	-3.231757E-4	8.820730E-7
1.238000E+2	-2.842342E-1	2.910756E-5	-4.054932E-4	3.027124E-6
1.239000E+2	-2.604019E-1	6.949991E-5	-5.837980E-4	2.999918E-6
1.240000E+2	-2.825063E-1	4.353828E-5	-5.907704E-4	2.854831E-6
1.241000E+2	-2.854865E-1	2.650349E-5	-5.533752E-4	3.369306E-6
1.242000E+2	-2.987769E-1	3.802419E-5	-4.438755E-4	1.102777E-6
1.243000E+2	-2.962842E-1	2.483794E-5	-3.517182E-4	2.153798E-6
1.244000E+2	-3.039617E-1	3.527279E-5	-1.681673E-4	1.240396E-6
1.245000E+2	-2.939047E-1	2.370456E-5	-1.999016E-4	1.435432E-6
1.246000E+2	-2.883842E-1	2.392977E-5	-1.770795E-4	8.743768E-7
1.247000E+2	-2.792403E-1	3.274197E-5	-2.203708E-4	2.738029E-6
1.248000E+2	-2.861259E-1	6.769582E-5	-1.522153E-4	8.260965E-7
1.249000E+2	-2.557922E-1	4.007493E-5	-2.600282E-4	5.320759E-7
1.250000E+2	-2.978797E-1	4.686626E-5	-1.725412E-4	2.417724E-6
1.251000E+2	-3.010664E-1	2.354999E-5	3.089548E-7	5.613380E-7
1.252000E+2	-3.129211E-1	3.922295E-5	-1.427349E-5	1.008659E-6
1.253000E+2	-3.056118E-1	3.217025E-5	-2.653426E-5	9.364114E-7
1.254000E+2	-3.357437E-1	4.670686E-5	-7.764381E-5	1.183372E-6
1.255000E+2	-3.062850E-1	3.544955E-5	-2.580075E-4	1.929130E-6
1.256000E+2	-3.043337E-1	2.858916E-5	-4.800345E-4	1.615496E-6
1.257000E+2	-3.079960E-1	2.897482E-5	-6.214631E-4	1.766719E-6
1.258000E+2	-2.980848E-1	3.688876E-5	-5.748679E-4	2.048796E-6
1.259000E+2	-2.882753E-1	5.114536E-5	-4.490615E-4	1.349357E-6
1.260000E+2	-2.848459E-1	3.990881E-5	-2.506125E-4	9.272245E-7
1.261000E+2	-2.605197E-1	6.188541E-5	-2.550931E-4	4.895075E-7
1.262000E+2	-2.843720E-1	1.894742E-5	-4.032642E-4	2.699357E-6
1.263000E+2	-2.622829E-1	3.032111E-5	-4.863348E-4	4.598152E-6
1.264000E+2	-2.817426E-1	3.940678E-5	-4.158285E-4	2.226840E-6
1.265000E+2	-2.572680E-1	2.459090E-5	-2.934155E-4	8.296416E-7
1.266000E+2	-2.938435E-1	2.755923E-5	-3.506900E-4	1.264973E-6
1.267000E+2	-2.692725E-1	3.322079E-5	-5.397250E-4	1.433891E-6
1.268000E+2	-2.872464E-1	5.107717E-5	-6.088428E-4	2.563975E-6
1.269000E+2	-2.818317E-1	2.142433E-5	-4.689277E-4	1.498761E-6
1.270000E+2	-2.931877E-1	2.031396E-5	-5.123281E-4	1.029801E-6
1.271000E+2	-2.587860E-1	4.851254E-5	-2.772739E-4	8.620282E-7
1.272000E+2	-2.671539E-1	4.688340E-5	-6.173823E-5	5.675735E-7
1.273000E+2	-2.525931E-1	4.999314E-5	-4.819150E-5	4.567532E-7
1.274000E+2	-2.630679E-1	2.704541E-5	-2.165353E-4	5.573209E-7
1.275000E+2	-2.772777E-1	3.895367E-5	-1.979920E-4	5.696771E-7
1.276000E+2	-3.062558E-1	4.281772E-5	-1.246451E-4	6.042928E-7
1.277000E+2	-2.873285E-1	3.536419E-5	-9.883695E-5	7.665156E-7
1.278000E+2	-2.892513E-1	3.786724E-5	-1.766673E-4	5.198703E-7
1.279000E+2	-2.713103E-1	3.336007E-5	-2.133803E-4	5.123687E-7
1.280000E+2	-2.923748E-1	2.662622E-5	-2.127636E-4	8.491116E-7
1.281000E+2	-2.939802E-1	6.663066E-5	-1.969698E-4	6.509981E-7
1.282000E+2	-3.110384E-1	3.856526E-5	-2.011713E-4	7.197956E-7
1.283000E+2	-3.017296E-1	3.493032E-5	-1.754801E-4	7.904847E-7
1.284000E+2	-2.997669E-1	3.622018E-5	-3.319302E-4	5.698149E-7
1.285000E+2	-3.029959E-1	4.959294E-5	-5.379387E-4	1.021232E-6
1.286000E+2	-2.865482E-1	4.265893E-5	-3.521019E-4	1.069040E-6
1.287000E+2	-2.862931E-1	4.007665E-5	-3.402532E-4	3.531460E-7
1.288000E+2	-2.955198E-1	4.362937E-5	-4.487859E-4	6.357582E-7
1.289000E+2	-2.923676E-1	3.928446E-5	-7.080108E-4	6.789400E-7
1.290000E+2	-3.081525E-1	5.379110E-5	-6.536118E-4	5.743739E-7
1.291000E+2	-2.741362E-1	1.926090E-5	-3.835205E-4	6.912772E-7
1.292000E+2	-2.700703E-1	3.794381E-5	-5.282746E-4	6.942450E-7
1.293000E+2	-2.778638E-1	5.657402E-5	-5.188436E-4	7.641750E-7
1.294000E+2	-2.896508E-1	5.527768E-5	-2.745304E-4	5.710947E-7
1.295000E+2	-2.847720E-1	2.192457E-5	-2.540705E-5	8.078465E-7
1.296000E+2	-2.743701E-1	4.316638E-5	-6.716641E-5	3.305227E-7
1.297000E+2	-2.896597E-1	4.348488E-5	-2.544967E-4	6.144196E-7
1.298000E+2	-2.620067E-1	6.577726E-5	-3.810677E-4	6.945813E-7
1.299000E+2	-2.865678E-1	4.701439E-5	-2.588448E-4	3.402724E-7
1.300000E+2	-2.627872E-1	2.736121E-5	-3.295370E-4	4.859264E-7
1.301000E+2	-3.026311E-1	4.673916E-5	-4.575245E-4	7.111650E-7
1.302000E+2	-2.732304E-1	5.712548E-5	-8.180617E-4	8.728882E-7
1.303000E+2	-2.912845E-1	2.776816E-5	-9.851185E-4	1.005100E-6
1.304000E+2	-2.911162E-1	3.169926E-5	-9.682252E-4	8.253963E-7
1.305000E+2	-2.810712E-1	3.099424E-5	-1.073468E-3	9.849644E-7
1.306000E+2	-2.798226E-1	2.557184E-5	-9.878897E-4	8.073677E-7
1.307000E+2	-3.132825E-1	3.946103E-5	-6.371934E-4	1.659679E-6
1.308000E+2	-3.046897E-1	2.868457E-5	-5.846920E-4	9.419713E-7
1.309000E+2	-3.187150E-1	3.421034E-5	-5.314962E-4	8.103290E-7
1.310000E+2	-3.126969E-1	5.224754E-5	-7.645921E-4	1.055594E-6
1.311000E+2	-3.415628E-1	3.610070E-5	-7.285529E-4	8.491626E-7
1.312000E+2	-3.199637E-1	4.736401E-5	-2.338171E-4	1.135494E-6
1.313000E+2	-3.365561E-1	1.545331E-5	-1.782453E-4	4.213804E-7
1.314000E+2	-3.215867E-1	4.526816E-5	-6.701616E-4	1.218801E-6
1.315000E+2	-3.326666E-1	3.216371E-5	-9.217719E-4	2.165365E-6
1.316000E+2	-3.411534E-1	3.626648E-5	-6.211265E-4	1.763491E-6
1.317000E+2	-3.394299E-1	3.875719E-5	-5.647927E-4	1.064764E-6
1.318000E+2	-3.241536E-1	3.250674E-5	-9.394764E-4	1.353750E-6
1.319000E+2	-3.563320E-1	7.421794E-5	-9.677788E-4	7.088477E-7
1.320000E+2	-3.251360E-1	2.235912E-5	-7.409239E-4	1.182855E-6
1.321000E+2	-3.439900E-1	5.873096E-5	-4.519421E-4	1.259854E-6
1.322000E+2	-3.324034E-1	4.981441E-5	-5.502079E-4	8.842468E-7
1.323000E+2	-3.295793E-1	5.761009E-5	-4.414110E-4	6.131366E-7
1.324000E+2	-3.031931E-1	6.478786E-5	-9.580778E-4	1.112492E-6
1.325000E+2	-3.444945E-1	4.691805E-5	-1.063145E-3	8.959279E-7
1.326000E+2	-3.055747E-1	2.541725E-5	-1.131362E-3	7.208199E-7
1.327000E+2	-3.166904E-1	3.240516E-5	-9.673937E-4	1.603747E-6
1.328000E+2	-2.896527E-1	1.931011E-5	-6.902202E-4	1.255357E-6
1.329000E+2	-3.168537E-1	4.384133E-5	-5.439255E-4	1.050993E-6
1.330000E+2	-2.813780E-1	3.176598E-5	-2.862516E-4	6.965853E-7
1.331000E+2	-2.951034E-1	4.611692E-5	-4.112665E-4	7.586768E-7
1.332000E+2	-2.988412E-1	3.831859E-5	-7.890556E-4	6.565092E-7
1.333000E+2	-3.148308E-1	2.614302E-5	-6.181767E-4	1.152829E-6
1.334000E+2	-3.362871E-1	2.030073E-5	-5.663398E-4	7.982463E-7
1.335000E+2	-3.041373E-1	5.678791E-5	-1.064810E-3	2.014505E-6
1.336000E+2	-3.308718E-1	4.417506E-5	-1.741607E-3	9.847517E-7
1.337000E+2	-3.270329E-1	2.699183E-5	-1.732803E-3	1.267040E-6
1.338000E+2	-3.413249E-1	3.345777E-5	-7.310670E-4	1.062620E-6
1.339000E+2	-3.457507E-1	5.959628E-5	-7.780500E-4	1.434002E-6
1.340000E+2	-3.496724E-1	8.476350E-5	-1.185960E-3	6.719387E-7
1.341000E+2	-3.495894E-1	7.807326E-5	-1.540776E-3	2.007856E-6
1.342000E+2	-3.340407E-1	5.520494E-5	-1.427941E-3	1.470531E-6
1.343000E+2	-3.693954E-1	4.234810E-5	-8.085265E-4	6.299875E-7
1.344000E+2	-3.576299E-1	3.931477E-5	-7.085073E-4	9.061041E-7
1.345000E+2	-3.539172E-1	4.697671E-5	-8.672779E-4	2.132153E-6
1.346000E+2	-3.608392E-1	4.252681E-5	-1.746812E-3	3.391626E-6
1.347000E+2	-3.574445E-1	9.347458E-5	-2.024194E-3	3.161364E-6
1.348000E+2	-3.424910E-1	3.418187E-5	-1.913022E-3	1.082819E-6
1.349000E+2	-3.227606E-1	3.833274E-5	-1.155364E-3	2.339341E-6
1.350000E+2	-3.381238E-1	5.569986E-5	-8.601011E-4	1.137758E-6
1.351000E+2	-3.134462E-1	4.650719E-5	-4.128256E-4	2.778176E-6
1.352000E+2	-3.230275E-1	5.128948E-5	-6.701395E-4	9.650192E-7
1.353000E+2	-2.949169E-1	1.003042E-4	-1.284932E-3	1.083580E-6
1.354000E+2	-3.069936E-1	3.732143E-5	-1.619445E-3	9.662696E-7
1.355000E+2	-3.050684E-1	3.302278E-5	-1.196404E-3	1.547398E-6
1.356000E+2	-3.203749E-1	3.647486E-5	-1.024774E-3	1.024269E-6
1.357000E+2	-3.208515E-1	4.237067E-5	-1.548938E-3	1.201648E-6
1.358000E+2	-3.286440E-1	3.581890E-5	-1.796628E-3	9.726819E-7
1.359000E+2	-3.153591E-1	2.843318E-5	-2.191603E-3	1.710627E-6
1.360000E+2	-3.347016E-1	2.573028E-5	-1.268456E-3	2.046796E-6
1.361000E+2	-3.035099E-1	2.963512E-5	-1.104914E-3	1.435923E-6
1.362000E+2	-3.241482E-1	3.725679E-5	-1.443214E-3	7.075622E-7
1.363000E+2	-2.932142E-1	6.791206E-5	-1.640201E-3	1.097518E-6
1.364000E+2	-3.199943E-1	9.918710E-5	-1.474832E-3	1.047729E-6
1.365000E+2	-3.285259E-1	5.289036E-5	-1.312893E-3	9.223479E-7
1.366000E+2	-3.254582E-1	4.139903E-5	-9.751535E-4	8.339059E-7
1.367000E+2	-3.080306E-1	2.340926E-5	-7.984325E-4	7.422675E-7
1.368000E+2	-3.351934E-1	4.873246E-5	-1.188258E-3	1.109806E-6
1.369000E+2	-3.154572E-1	2.846688E-5	-8.705026E-4	7.442243E-7
1.370000E+2	-3.195559E-1	1.791025E-5	-1.419566E-3	1.648160E-6
1.371000E+2	-3.034176E-1	3.148668E-5	-1.486567E-3	1.305259E-6
1.372000E+2	-3.312515E-1	6.203333E-5	-8.615282E-4	1.321806E-6
1.373000E+2	-3.388633E-1	3.817408E-5	-3.486909E-4	9.150450E-7
1.374000E+2	-3.307949E-1	5.762321E-5	-1.960275E-4	5.168676E-7
1.375000E+2	-2.869183E-1	2.268101E-5	-4.388190E-4	8.637293E-7
1.376000E+2	-3.075905E-1	3.805731E-5	-2.122686E-4	7.463284E-7
1.377000E+2	-2.879971E-1	3.230666E-5	-4.206965E-4	6.350311E-7
1.378000E+2	-3.192590E-1	4.137893E-5	-7.531510E-4	3.062537E-7
1.379000E+2	-3.101734E-1	2.220121E-5	-1.508262E-3	1.458283E-6
1.380000E+2	-3.312654E-1	3.941774E-5	-1.644034E-3	1.777196E-6
1.381000E+2	-3.065304E-1	1.753106E-5	-1.336170E-3	5.964035E-7
1.382000E+2	-3.109716E-1	5.151497E-5	-1.026262E-3	8.992585E-7
1.383000E+2	-2.989016E-1	5.323439E-5	-9.067352E-4	8.413257E-7
1.384000E+2	-3.070305E-1	3.812340E-5	-1.142074E-3	1.035636E-6
1.385000E+2	-2.791188E-1	5.038580E-5	-1.599425E-3	5.806120E-7
1.386000E+2	-3.077949E-1	2.900623E-5	-1.133300E-3	1.696805E-6
1.387000E+2	-2.976666E-1	4.744590E-5	-1.877032E-4	5.273418E-7
1.388000E+2	-3.145935E-1	6.101576E-5	-5.200922E-4	1.231045E-6
1.389000E+2	-3.081207E-1	3.590803E-5	-8.794581E-4	5.752137E-7
1.390000E+2	-3.354603E-1	2.908229E-5	-8.647938E-4	8.415346E-7
1.391000E+2	-3.198761E-1	2.086483E-5	-8.802286E-4	4.549584E-7
1.392000E+2	-3.202643E-1	6.080288E-5	-9.033106E-4	1.082508E-6
1.393000E+2	-3.009881E-1	4.320845E-5	-5.690746E-4	1.391430E-6
1.394000E+2	-3.051980E-1	4.048300E-5	-1.682478E-4	6.362480E-7
1.395000E+2	-3.079943E-1	5.728576E-5	-8.813339E-4	1.672560E-6
1.396000E+2	-3.256526E-1	4.919007E-5	-1.848455E-3	1.602714E-6
1.397000E+2	-3.198989E-1	3.720595E-5	-2.001090E-3	8.252267E-7
1.398000E+2	-3.115989E-1	2.468434E-5	-9.911173E-4	1.411480E-6
1.399000E+2	-3.207603E-1	4.701179E-5	-5.398444E-4	7.726223E-7
1.400000E+2	-3.121720E-1	9.781905E-5	-1.883729E-3	2.371174E-6
1.401000E+2	-3.117007E-1	7.110083E-5	-2.916585E-3	1.516995E-6
1.402000E+2	-3.416186E-1	3.100035E-5	-2.478689E-3	1.736744E-6
1.403000E+2	-3.433323E-1	4.659834E-5	-1.994529E-3	2.341374E-6
1.404000E+2	-3.581868E-1	3.934190E-5	-1.213250E-3	1.228450E-6
1.405000E+2	-3.394564E-1	3.053976E-5	-1.472697E-3	9.010231E-7
1.406000E+2	-3.421324E-1	4.253052E-5	-1.212429E-3	9.267893E-7
1.407000E+2	-3.241943E-1	2.655704E-5	-9.723228E-4	1.045332E-6
1.408000E+2	-3.278375E-1	4.646555E-5	-3.275085E-4	8.572420E-7
1.409000E+2	-3.367121E-1	5.221806E-5	-5.789058E-4	9.594027E-7
1.410000E+2	-3.030214E-1	3.854148E-5	-7.054663E-4	1.552241E-6
1.411000E+2	-3.304363E-1	2.543552E-5	-9.807879E-4	1.260219E-6
1.412000E+2	-2.970731E-1	4.301989E-5	-1.246581E-3	1.232231E-6
1.413000E+2	-3.104007E-1	2.343184E-5	-1.092022E-3	7.229986E-7
1.414000E+2	-2.804966E-1	4.772312E-5	-7.054686E-4	7.888006E-7
1.415000E+2	-3.064099E-1	3.644089E-5	-5.873240E-4	5.990873E-7
1.416000E+2	-2.781733E-1	3.606675E-5	-1.106781E-3	3.630326E-7
1.417000E+2	-3.012793E-1	1.718524E-5	-1.504899E-3	1.063204E-6
1.418000E+2	-2.950896E-1	4.591975E-5	-1.536102E-3	2.026486E-6
1.419000E+2	-2.954202E-1	4.156360E-5	-1.064449E-3	1.331056E-6
1.420000E+2	-2.912617E-1	3.571022E-5	-9.016813E-4	1.230712E-6
1.421000E+2	-3.202061E-1	5.874293E-5	-5.454208E-4	1.569434E-6
1.422000E+2	-2.775090E-1	2.881366E-5	-4.174915E-4	1.279804E-6
1.423000E+2	-3.190475E-1	2.423436E-5	-7.591609E-4	9.115212E-7
1.424000E+2	-2.876963E-1	3.113140E-5	-6.177042E-4	4.119429E-7
1.425000E+2	-3.112613E-1	5.109701E-5	-1.929002E-4	4.332907E-7
1.426000E+2	-2.682986E-1	4.285130E-5	-1.559106E-5	6.332204E-7
1.427000E+2	-3.186128E-1	5.264966E-5	-5.728710E-4	1.171753E-6
1.428000E+2	-2.810361E-1	4.443428E-5	-1.191363E-3	7.910508E-7
1.429000E+2	-3.100029E-1	6.741660E-5	-1.377307E-3	1.620653E-6
1.430000E+2	-3.097637E-1	2.414957E-5	-7.146869E-4	9.525442E-7
1.431000E+2	-3.167505E-1	2.618632E-5	-9.348622E-4	7.488001E-7
1.432000E+2	-3.037043E-1	5.016688E-5	-1.852455E-3	1.851395E-6
1.433000E+2	-3.229405E-1	3.384361E-5	-1.913895E-3	7.596357E-7
1.434000E+2	-2.858587E-1	4.029270E-5	-9.244443E-4	6.609149E-7
1.435000E+2	-3.141408E-1	4.256417E-5	-2.414431E-4	3.010138E-7
1.436000E+2	-2.902311E-1	4.096184E-5	-5.005794E-4	4.264884E-7
1.437000E+2	-3.023921E-1	3.223543E-5	-6.074997E-4	5.064982E-7
1.438000E+2	-2.924254E-1	9.931076E-5	-5.037373E-4	1.113190E-6
1.439000E+2	-3.209854E-1	8.018510E-5	-3.638830E-4	6.066299E-7
1.440000E+2	-2.949475E-1	3.781494E-5	-1.104559E-3	1.058097E-6
1.441000E+2	-3.075056E-1	2.829910E-5	-1.224340E-3	1.651328E-6
1.442000E+2	-2.999048E-1	3.334796E-5	-4.518851E-4	9.475160E-7
1.443000E+2	-3.074624E-1	3.361455E-5	-5.459975E-5	7.063677E-7
1.444000E+2	-3.001909E-1	3.861436E-5	-4.892916E-4	8.982851E-7
1.445000E+2	-2.815239E-1	6.131573E-5	-6.646173E-4	9.212964E-7
1.446000E+2	-3.005435E-1	4.287903E-5	-5.524664E-4	9.759901E-7
1.447000E+2	-2.886404E-1	2.551500E-5	-2.290107E-4	8.380170E-7
1.448000E+2	-3.009733E-1	1.450419E-5	-2.551386E-4	2.940557E-6
1.449000E+2	-2.527926E-1	3.674809E-5	-5.916096E-4	9.188392E-7
1.450000E+2	-2.974361E-1	2.063150E-5	-6.290837E-4	1.227937E-6
1.451000E+2	-2.644335E-1	4.264794E-5	-6.298022E-4	5.294837E-7
1.452000E+2	-2.999345E-1	3.015960E-5	-9.875525E-4	8.021304E-7
1.453000E+2	-2.669732E-1	2.895193E-5	-8.195213E-4	1.132041E-6
1.454000E+2	-2.962961E-1	5.919036E-5	-9.203850E-4	8.118792E-7
1.455000E+2	-2.535521E-1	2.898966E-5	-1.481983E-3	1.198608E-6
1.456000E+2	-2.822572E-1	3.115967E-5	-9.799211E-4	2.003711E-6
1.457000E+2	-2.675620E-1	4.634798E-5	-2.028805E-4	1.301471E-6
1.458000E+2	-3.051452E-1	4.100884E-5	-1.956265E-4	3.809150E-7
1.459000E+2	-2.770244E-1	6.462804E-5	-4.435049E-4	7.569810E-7
1.460000E+2	-3.309563E-1	3.847334E-5	-3.259269E-4	4.652092E-7
1.461000E+2	-2.977101E-1	3.265343E-5	-4.069761E-4	5.106368E-7
1.462000E+2	-3.226278E-1	2.770438E-5	-7.201908E-4	7.043953E-7
1.463000E+2	-2.925628E-1	2.128327E-5	-9.109435E-4	1.183684E-6
1.464000E+2	-3.263585E-1	3.911525E-5	-1.628461E-3	1.212048E-6
1.465000E+2	-2.800714E-1	5.477132E-5	-2.287530E-3	1.019968E-6
1.466000E+2	-3.063795E-1	5.902211E-5	-1.879077E-3	1.190977E-6
1.467000E+2	-2.914703E-1	5.589698E-5	-1.771828E-3	1.089251E-6
1.468000E+2	-3.022026E-1	2.670081E-5	-1.880548E-3	9.975332E-7
1.469000E+2	-3.104583E-1	5.925791E-5	-1.397690E-3	8.504002E-7
1.470000E+2	-3.118416E-1	2.703899E-5	-1.713904E-3	9.379075E-7
1.471000E+2	-2.968702E-1	4.189154E-5	-1.932796E-3	1.983572E-6
1.472000E+2	-2.948481E-1	3.953892E-5	-1.298834E-3	8.287575E-7
1.473000E+2	-2.955782E-1	5.147480E-5	-8.690880E-4	1.138635E-6
1.474000E+2	-3.041840E-1	1.030782E-4	-5.838029E-4	1.196437E-6
1.475000E+2	-2.896313E-1	2.834319E-5	-1.407578E-3	1.663619E-6
1.476000E+2	-2.966397E-1	7.819244E-5	-1.980000E-3	1.377475E-6
1.477000E+2	-2.863079E-1	1.062548E-4	-1.373475E-3	1.737266E-6
1.478000E+2	-2.840997E-1	4.795616E-5	-4.355536E-4	7.203442E-7
1.479000E+2	-2.843181E-1	1.909005E-5	-4.657598E-4	7.061389E-7
1.480000E+2	-2.771792E-1	2.194452E-5	-9.594320E-4	1.103830E-6
1.481000E+2	-2.968786E-1	2.259190E-5	-1.160743E-3	1.260232E-6
1.482000E+2	-2.892430E-1	4.062898E-5	-6.861103E-4	8.817378E-7
1.483000E+2	-2.947520E-1	7.329496E-5	-6.895613E-4	3.822648E-7
1.484000E+2	-2.790801E-1	6.565753E-5	-3.572724E-4	1.163495E-6
1.485000E+2	-3.244147E-1	4.362315E-5	-3.187332E-4	7.082150E-7
1.486000E+2	-2.952522E-1	6.925584E-5	-8.139812E-4	1.020172E-6
1.487000E+2	-2.944836E-1	7.003632E-5	-7.383633E-4	4.436479E-7
1.488000E+2	-2.700954E-1	4.460823E-5	-3.377989E-4	1.330919E-6
1.489000E+2	-2.904507E-1	6.112029E-5	-2.178344E-4	7.915141E-7
1.490000E+2	-2.613192E-1	1.160623E-5	-4.410060E-4	8.256183E-7
1.491000E+2	-3.028460E-1	3.357552E-5	-5.123642E-4	7.436254E-7
1.492000E+2	-2.978467E-1	2.682271E-5	-8.604026E-4	1.156129E-6
1.493000E+2	-3.237754E-1	3.403664E-5	-6.495360E-4	1.761229E-6
1.494000E+2	-3.153426E-1	7.498660E-5	-4.697653E-4	9.816335E-7
1.495000E+2	-3.298551E-1	7.258422E-5	-2.807379E-5	5.592380E-7
1.496000E+2	-2.894932E-1	4.056961E-5	-2.143689E-4	7.405990E-7
1.497000E+2	-3.365464E-1	2.216641E-5	-7.460281E-4	1.258936E-6
1.498000E+2	-2.906221E-1	4.299111E-5	-1.127850E-3	1.893932E-6
1.499000E+2	-3.359293E-1	6.240112E-5	-2.814827E-4	1.228276E-6
1.500000E+2	-3.017690E-1	4.107972E-5	-3.893928E-4	1.129996E-6
1.501000E+2	-3.396548E-1	3.318054E-5	-9.399189E-4	1.217535E-6
1.502000E+2	-2.887929E-1	7.134413E-5	-1.608172E-3	1.474876E-6
1.503000E+2	-3.300419E-1	3.690499E-5	-1.600643E-3	1.158264E-6
1.504000E+2	-3.055654E-1	2.657723E-5	-1.285170E-3	1.983473E-6
1.505000E+2	-3.038079E-1	2.897151E-5	-9.990716E-4	1.537638E-6
1.506000E+2	-3.019259E-1	3.240134E-5	-8.400125E-4	1.272922E-6
1.507000E+2	-3.121630E-1	1.135301E-4	-7.061150E-4	7.571404E-7
1.508000E+2	-2.959770E-1	3.669707E-5	-1.022377E-3	1.063008E-6
1.509000E+2	-3.227370E-1	6.258421E-5	-8.602555E-4	1.634030E-6
1.510000E+2	-3.084039E-1	5.629840E-5	-8.044711E-4	3.348487E-6
1.511000E+2	-3.256447E-1	4.170881E-5	-1.159095E-3	9.410448E-7
1.512000E+2	-2.858830E-1	4.503346E-5	-1.167682E-3	1.254452E-6
1.513000E+2	-3.297853E-1	2.725962E-5	-8.724048E-4	1.414619E-6
1.514000E+2	-2.961152E-1	4.608778E-5	-8.076229E-4	6.359874E-7
1.515000E+2	-3.058837E-1	2.325227E-5	-4.373381E-4	1.456148E-6
1.516000E+2	-2.934783E-1	5.885857E-5	-3.891418E-4	1.389038E-6
1.517000E+2	-3.078477E-1	6.759352E-5	-2.741790E-4	1.185999E-6
1.518000E+2	-2.821189E-1	3.831239E-5	-2.666309E-4	7.982961E-7
1.519000E+2	-2.654614E-1	4.252105E-5	-1.445746E-4	9.344837E-7
1.520000E+2	-2.617391E-1	4.373009E-5	-2.201919E-4	6.505061E-7
1.521000E+2	-2.675906E-1	5.204808E-5	-4.609812E-4	1.197271E-6
1.522000E+2	-2.728846E-1	6.484573E-5	-5.100914E-4	1.278776E-6
1.523000E+2	-2.325020E-1	4.110402E-5	-2.656500E-4	1.205092E-6
1.524000E+2	-2.508529E-1	7.305199E-5	-7.158869E-4	6.621520E-7
1.525000E+2	-2.540589E-1	4.671073E-5	-1.510182E-3	1.275212E-6
1.526000E+2	-2.422368E-1	2.625913E-5	-1.466507E-3	1.000015E-6
1.527000E+2	-2.341271E-1	4.518901E-5	-1.254026E-3	1.005379E-6
1.528000E+2	-2.459374E-1	4.303617E-5	-1.034281E-3	1.295610E-6
1.529000E+2	-2.345073E-1	3.054862E-5	-7.659878E-4	5.388984E-7
1.530000E+2	-2.527584E-1	1.675431E-5	-3.918456E-4	1.426980E-6
1.531000E+2	-2.439299E-1	3.781612E-5	-4.533709E-4	7.641477E-7
1.532000E+2	-2.654419E-1	4.861148E-5	-5.945250E-4	1.016264E-6
1.533000E+2	-2.406732E-1	5.748793E-5	-3.429304E-4	9.607857E-7
1.534000E+2	-2.854610E-1	1.805175E-5	-3.216479E-4	4.821379E-7
1.535000E+2	-2.360400E-1	4.179150E-5	-6.964515E-4	7.438004E-7
1.536000E+2	-2.887879E-1	3.606168E-5	-8.795275E-4	4.920690E-7
1.537000E+2	-2.564217E-1	4.335618E-5	-5.917433E-4	6.539596E-7
1.538000E+2	-2.953362E-1	7.251221E-5	-1.613630E-4	7.237059E-7
1.539000E+2	-2.686092E-1	4.828821E-5	-1.078331E-4	4.946998E-7
1.540000E+2	-2.925573E-1	9.440668E-5	-4.681217E-4	7.569574E-7
1.541000E+2	-2.810979E-1	3.695645E-5	-8.247031E-4	1.165463E-6
1.542000E+2	-2.968322E-1	4.333685E-5	-9.537277E-4	6.719781E-7
1.543000E+2	-3.120049E-1	3.438897E-5	-6.667891E-4	1.418531E-6
1.544000E+2	-3.243030E-1	6.240958E-5	-2.785201E-4	8.913371E-7
1.545000E+2	-3.042996E-1	6.062327E-5	-6.006376E-4	1.062675E-6
1.546000E+2	-3.180641E-1	7.148784E-5	-1.750979E-3	9.583029E-7
1.547000E+2	-2.874027E-1	5.804742E-5	-1.271791E-3	2.301312E-6
1.548000E+2	-3.197036E-1	5.671921E-5	-1.115253E-3	1.336794E-6
1.549000E+2	-3.075464E-1	4.434150E-5	-1.291841E-3	2.005577E-6
1.550000E+2	-3.327302E-1	5.381913E-5	-1.091696E-3	1.571044E-6
1.551000E+2	-3.025440E-1	4.477933E-5	-8.026167E-4	1.894664E-6
1.552000E+2	-3.246720E-1	6.763617E-5	-3.251148E-4	1.386909E-6
1.553000E+2	-3.032679E-1	3.061025E-5	-5.804529E-4	1.124653E-6
1.554000E+2	-2.901542E-1	6.677565E-5	-2.532693E-4	1.793288E-6
1.555000E+2	-2.796440E-1	4.389294E-5	-6.981776E-6	1.027554E-6
1.556000E+2	-2.892478E-1	4.511895E-5	-4.133244E-4	1.199206E-6
1.557000E+2	-2.656394E-1	3.094425E-5	-8.922673E-4	1.292580E-6
1.558000E+2	-2.388787E-1	8.748266E-5	-4.866838E-4	1.466626E-6
1.559000E+2	-2.619827E-1	1.208561E-4	-1.978570E-4	5.355203E-7
1.560000E+2	-2.507371E-1	7.868316E-5	-8.419063E-5	8.135365E-7
1.561000E+2	-2.509092E-1	6.486482E-5	-1.560553E-4	5.180165E-7
1.562000E+2	-2.428877E-1	6.381907E-5	-4.252147E-4	1.096406E-6
1.563000E+2	-2.556407E-1	7.080117E-5	-5.326606E-4	6.685528E-7
1.564000E+2	-2.548368E-1	3.031650E-5	-3.769672E-4	9.257238E-7
1.565000E+2	-2.677961E-1	3.713831E-5	-5.224565E-5	4.638348E-7
1.566000E+2	-2.432098E-1	5.779793E-5	-2.662434E-4	1.009869E-6
1.567000E+2	-2.541208E-1	3.557900E-5	-6.771319E-4	1.074731E-6
1.568000E+2	-2.334588E-1	6.117303E-5	-6.126133E-4	6.612609E-7
1.569000E+2	-2.638657E-1	4.686528E-5	-3.186084E-4	5.267043E-7
1.570000E+2	-2.338620E-1	4.738165E-5	-3.505338E-4	6.271307E-7
1.571000E+2	-2.772629E-1	5.620104E-5	-6.024951E-4	1.204830E-6
1.572000E+2	-2.471420E-1	6.985296E-5	-9.632052E-4	1.319512E-6
1.573000E+2	-2.810496E-1	9.422353E-5	-1.370260E-3	8.292303E-7
1.574000E+2	-2.623032E-1	5.352139E-5	-1.093256E-3	1.127950E-6
1.575000E+2	-2.967703E-1	5.075844E-5	-4.057453E-4	9.875706E-7
1.576000E+2	-2.605348E-1	8.003297E-5	-4.249470E-4	7.811411E-7
1.577000E+2	-2.820940E-1	1.054637E-4	-7.023221E-4	8.016366E-7
1.578000E+2	-2.772441E-1	7.199953E-5	-3.226643E-4	4.263500E-7
1.579000E+2	-2.784264E-1	2.323549E-5	-3.531054E-4	8.733991E-7
1.580000E+2	-2.828132E-1	5.612839E-5	-7.065704E-4	7.372115E-7
1.581000E+2	-3.034151E-1	7.006073E-5	-5.276527E-4	9.418114E-7
1.582000E+2	-2.904274E-1	5.520950E-5	-3.985243E-4	9.133865E-7
1.583000E+2	-3.187971E-1	9.302415E-5	-4.942489E-4	6.770096E-7
1.584000E+2	-3.029594E-1	6.330869E-5	-1.119938E-3	1.292593E-6
1.585000E+2	-3.074595E-1	6.568783E-5	-1.284757E-3	8.883849E-7
1.586000E+2	-2.916432E-1	8.438064E-5	-8.413133E-4	1.900389E-6
1.587000E+2	-3.169460E-1	3.583565E-5	-4.625727E-4	1.427649E-6
1.588000E+2	-2.924016E-1	7.270153E-5	-7.368336E-4	8.849269E-7
1.589000E+2	-2.996307E-1	3.155126E-5	-1.299112E-3	7.562343E-7
1.590000E+2	-2.915359E-1	3.671344E-5	-1.412959E-3	2.106155E-6
1.591000E+2	-2.975964E-1	6.904816E-5	-9.807042E-4	7.161298E-7
1.592000E+2	-2.858321E-1	3.797505E-5	-7.737005E-4	1.296440E-6
1.593000E+2	-2.869963E-1	8.363957E-5	-4.199009E-4	1.348740E-6
1.594000E+2	-2.756194E-1	7.169617E-5	-1.681307E-4	7.926805E-7
1.595000E+2	-3.075773E-1	2.128985E-5	-3.226371E-4	7.355441E-7
1.596000E+2	-3.017623E-1	3.640763E-5	-7.703173E-4	9.667066E-7
1.597000E+2	-3.109478E-1	5.482249E-5	-8.003857E-4	7.431770E-7
1.598000E+2	-2.935504E-1	7.806811E-5	-6.872200E-4	1.030821E-6
1.599000E+2	-3.207372E-1	7.357912E-5	-6.933625E-4	1.182139E-6
1.600000E+2	-2.947039E-1	7.373825E-5	-5.345445E-4	1.017554E-6
