# Supplementary material for: Millimeter wave direct-current transmission and reflection spectral data of some organic photo-responsive materials
Source: Data Brief. 2019 Dec 17;28:104996. doi: 10.1016/j.dib.2019.104996 (PMC6938801; doi:10.1016/j.dib.2019.104996)
Supplement: Multimedia component [file mmc1.zip › NCSU-Y5@55DegCFromColdSoln-110-160GHz-Transmission]

1.100000E+2	-1.245735E-1	2.365428E-5	-4.324714E-2	1.054061E-5
1.101000E+2	-1.026807E-1	8.488073E-5	-4.998468E-2	7.084915E-5
1.102000E+2	-1.051961E-1	5.065735E-5	-6.183525E-2	2.828112E-5
1.103000E+2	-1.118520E-1	4.388604E-5	-5.882822E-2	2.424649E-5
1.104000E+2	-1.012711E-1	2.151182E-5	-7.518059E-2	5.993709E-5
1.105000E+2	-1.179832E-1	1.741797E-5	-1.009289E-1	5.239288E-5
1.106000E+2	-1.238462E-1	4.993743E-5	-1.015291E-1	5.779168E-5
1.107000E+2	-1.320333E-1	3.345745E-5	-9.569161E-2	6.976169E-5
1.108000E+2	-1.263075E-1	4.886148E-5	-7.847259E-2	4.422508E-5
1.109000E+2	-1.345183E-1	3.509151E-5	-6.769437E-2	4.066183E-5
1.110000E+2	-1.342985E-1	3.720577E-5	-6.467461E-2	1.725211E-5
1.111000E+2	-1.348522E-1	2.916584E-5	-5.555103E-2	1.906937E-5
1.112000E+2	-1.171101E-1	3.741346E-5	-5.872992E-2	6.544951E-6
1.113000E+2	-1.313146E-1	4.681582E-5	-5.885912E-2	1.687580E-5
1.114000E+2	-1.182068E-1	2.882052E-5	-5.911799E-2	3.172600E-5
1.115000E+2	-1.273571E-1	3.711151E-5	-8.961657E-2	2.437713E-5
1.116000E+2	-1.233986E-1	3.902991E-5	-8.724136E-2	2.377271E-5
1.117000E+2	-9.777397E-2	3.159480E-5	-9.353427E-2	4.735898E-5
1.118000E+2	-1.090421E-1	4.300720E-5	-1.193591E-1	2.124869E-5
1.119000E+2	-1.079366E-1	3.112025E-5	-1.277204E-1	3.816531E-5
1.120000E+2	-9.130426E-2	3.720791E-5	-1.071339E-1	2.151860E-5
1.121000E+2	-1.029688E-1	1.584810E-5	-9.008734E-2	3.489023E-5
1.122000E+2	-1.077745E-1	2.755473E-5	-7.052503E-2	3.327143E-5
1.123000E+2	-1.173930E-1	2.284303E-5	-6.235524E-2	3.425081E-5
1.124000E+2	-1.245661E-1	4.811783E-5	-5.407955E-2	1.323737E-5
1.125000E+2	-1.392520E-1	2.143611E-5	-4.812401E-2	1.939495E-5
1.126000E+2	-1.339394E-1	3.486721E-5	-5.747404E-2	1.051516E-5
1.127000E+2	-1.339779E-1	3.519812E-5	-5.076908E-2	9.700510E-6
1.128000E+2	-1.145498E-1	4.266852E-5	-4.500964E-2	1.631969E-5
1.129000E+2	-1.173459E-1	4.149884E-5	-5.588128E-2	2.871823E-5
1.130000E+2	-1.221093E-1	1.806696E-5	-5.595102E-2	1.589842E-5
1.131000E+2	-1.257553E-1	3.094111E-5	-6.886507E-2	1.513529E-5
1.132000E+2	-1.131967E-1	5.399419E-5	-6.823884E-2	3.055207E-5
1.133000E+2	-1.114223E-1	3.928547E-5	-5.439293E-2	1.873292E-5
1.134000E+2	-1.183344E-1	4.159959E-5	-4.473380E-2	2.070336E-5
1.135000E+2	-1.167889E-1	5.234417E-5	-4.322969E-2	2.199651E-5
1.136000E+2	-1.100334E-1	4.743123E-5	-4.923874E-2	3.048836E-5
1.137000E+2	-1.151033E-1	2.981288E-5	-5.123880E-2	2.558509E-5
1.138000E+2	-1.135801E-1	2.312263E-5	-6.130957E-2	2.794237E-5
1.139000E+2	-1.239095E-1	4.724695E-5	-7.485074E-2	1.627489E-5
1.140000E+2	-1.478719E-1	3.500348E-5	-7.072916E-2	2.040816E-5
1.141000E+2	-1.308174E-1	1.682642E-5	-8.417028E-2	1.257442E-5
1.142000E+2	-1.482147E-1	4.346121E-5	-1.127962E-1	2.008225E-5
1.143000E+2	-1.578060E-1	1.713831E-5	-1.096396E-1	2.367383E-5
1.144000E+2	-1.628018E-1	3.975120E-5	-1.269192E-1	2.260913E-5
1.145000E+2	-1.702868E-1	2.797097E-5	-1.325452E-1	7.258736E-5
1.146000E+2	-1.770228E-1	4.074280E-5	-1.304767E-1	2.258591E-5
1.147000E+2	-1.665194E-1	5.909019E-5	-1.236782E-1	4.285781E-5
1.148000E+2	-1.688313E-1	6.751438E-5	-1.051606E-1	1.709272E-5
1.149000E+2	-1.742589E-1	3.891516E-5	-1.038168E-1	3.723855E-5
1.150000E+2	-1.682573E-1	4.397540E-5	-9.567134E-2	3.583137E-5
1.151000E+2	-1.802458E-1	5.844999E-5	-7.764703E-2	2.403590E-5
1.152000E+2	-1.572214E-1	2.964943E-5	-1.013091E-1	4.192165E-5
1.153000E+2	-1.841848E-1	5.108809E-5	-9.327122E-2	3.671426E-5
1.154000E+2	-1.655523E-1	3.760368E-5	-1.019665E-1	2.185862E-5
1.155000E+2	-1.578511E-1	6.227411E-5	-1.293321E-1	4.210179E-5
1.156000E+2	-1.468569E-1	3.814829E-5	-1.344943E-1	3.593568E-5
1.157000E+2	-1.274827E-1	7.360428E-5	-1.570504E-1	4.050159E-5
1.158000E+2	-1.380198E-1	2.829776E-5	-1.547526E-1	4.412414E-5
1.159000E+2	-1.143458E-1	2.968585E-5	-1.457032E-1	4.979749E-5
1.160000E+2	-1.227292E-1	2.220159E-5	-1.256406E-1	4.001157E-5
1.161000E+2	-1.228258E-1	1.704370E-5	-1.073975E-1	3.439415E-5
1.162000E+2	-1.388222E-1	3.540488E-5	-8.206579E-2	4.278628E-5
1.163000E+2	-1.390040E-1	4.167638E-5	-7.686798E-2	2.011466E-5
1.164000E+2	-1.306816E-1	4.514958E-5	-6.410563E-2	1.665353E-5
1.165000E+2	-1.564233E-1	6.818760E-5	-4.459617E-2	1.360930E-5
1.166000E+2	-1.442731E-1	4.132086E-5	-6.028682E-2	3.165645E-5
1.167000E+2	-1.625962E-1	5.485867E-5	-4.978673E-2	2.673360E-5
1.168000E+2	-1.463693E-1	6.114602E-5	-6.150767E-2	1.166267E-5
1.169000E+2	-1.539203E-1	5.633173E-5	-7.672965E-2	1.838156E-5
1.170000E+2	-1.774682E-1	6.119563E-5	-8.208549E-2	3.441547E-5
1.171000E+2	-1.820788E-1	6.113204E-5	-1.115598E-1	5.265913E-5
1.172000E+2	-1.755528E-1	4.392203E-5	-1.274749E-1	3.849992E-5
1.173000E+2	-1.912114E-1	3.012639E-5	-1.408305E-1	5.468262E-5
1.174000E+2	-1.904824E-1	3.655224E-5	-1.374802E-1	6.705612E-5
1.175000E+2	-1.934379E-1	8.595740E-5	-1.269381E-1	2.586905E-5
1.176000E+2	-1.755727E-1	6.419654E-5	-1.296538E-1	2.683478E-5
1.177000E+2	-1.682947E-1	4.079600E-5	-1.146185E-1	2.545977E-5
1.178000E+2	-1.640988E-1	7.630505E-5	-1.229782E-1	1.977088E-5
1.179000E+2	-1.687625E-1	3.811143E-5	-1.219693E-1	2.398374E-5
1.180000E+2	-1.691050E-1	7.010717E-5	-1.105644E-1	2.683003E-5
1.181000E+2	-1.758186E-1	4.436722E-5	-1.193591E-1	3.698551E-5
1.182000E+2	-1.877526E-1	5.320430E-5	-1.247240E-1	2.404681E-5
1.183000E+2	-1.834009E-1	5.928048E-5	-1.254888E-1	4.197490E-5
1.184000E+2	-1.914006E-1	3.771865E-5	-1.310389E-1	8.538843E-5
1.185000E+2	-1.844211E-1	5.712048E-5	-1.344643E-1	4.966313E-5
1.186000E+2	-1.768534E-1	3.459788E-5	-1.377506E-1	4.942682E-5
1.187000E+2	-1.710377E-1	4.567501E-5	-1.331903E-1	3.690633E-5
1.188000E+2	-1.747537E-1	4.503570E-5	-1.330532E-1	4.532742E-5
1.189000E+2	-1.715448E-1	4.345172E-5	-1.316946E-1	4.030377E-5
1.190000E+2	-1.749393E-1	7.279823E-5	-1.117897E-1	4.366628E-5
1.191000E+2	-1.707791E-1	4.678347E-5	-1.061687E-1	2.694624E-5
1.192000E+2	-1.839123E-1	5.505569E-5	-1.124129E-1	3.132222E-5
1.193000E+2	-1.904156E-1	1.244829E-4	-1.223058E-1	4.903066E-5
1.194000E+2	-1.892197E-1	8.663155E-5	-1.365839E-1	4.791190E-5
1.195000E+2	-1.895455E-1	7.059778E-5	-1.354643E-1	5.333547E-5
1.196000E+2	-1.850853E-1	2.278537E-5	-1.417570E-1	6.955083E-5
1.197000E+2	-1.889557E-1	6.957587E-5	-1.613077E-1	5.172850E-5
1.198000E+2	-1.867728E-1	4.901135E-5	-1.597155E-1	3.085535E-5
1.199000E+2	-1.797713E-1	6.052512E-5	-1.504526E-1	7.864974E-5
1.200000E+2	-1.839019E-1	6.760991E-5	-1.461425E-1	5.920977E-5
1.201000E+2	-1.647330E-1	9.719674E-5	-1.309676E-1	3.939971E-5
1.202000E+2	-1.873793E-1	6.056301E-5	-1.131415E-1	1.238981E-5
1.203000E+2	-1.768952E-1	7.871328E-5	-1.101992E-1	4.139514E-5
1.204000E+2	-1.539625E-1	7.854615E-5	-7.792880E-2	2.508204E-5
1.205000E+2	-1.517645E-1	3.619158E-5	-7.811872E-2	1.959169E-5
1.206000E+2	-1.558976E-1	7.491462E-5	-6.861255E-2	1.586859E-5
1.207000E+2	-1.504848E-1	4.590662E-5	-7.554354E-2	2.279758E-5
1.208000E+2	-1.420265E-1	3.816850E-5	-9.172280E-2	2.422394E-5
1.209000E+2	-1.563959E-1	4.469029E-5	-9.555183E-2	2.889367E-5
1.210000E+2	-1.650717E-1	2.310291E-5	-1.096033E-1	2.578742E-5
1.211000E+2	-1.683964E-1	4.211563E-5	-1.239963E-1	4.440481E-5
1.212000E+2	-1.538996E-1	3.632917E-5	-1.413568E-1	4.486185E-5
1.213000E+2	-1.671394E-1	6.760766E-5	-1.419021E-1	3.886510E-5
1.214000E+2	-1.658714E-1	5.437957E-5	-1.514609E-1	6.579016E-5
1.215000E+2	-1.668888E-1	5.146744E-5	-1.453472E-1	5.001669E-5
1.216000E+2	-1.615504E-1	3.936034E-5	-1.330920E-1	3.748721E-5
1.217000E+2	-1.489060E-1	6.415145E-5	-1.211382E-1	4.152179E-5
1.218000E+2	-1.601203E-1	7.661079E-5	-1.103863E-1	4.060732E-5
1.219000E+2	-1.580571E-1	4.339090E-5	-1.026922E-1	2.399193E-5
1.220000E+2	-1.618100E-1	3.831921E-5	-9.457918E-2	5.157723E-5
1.221000E+2	-1.698429E-1	2.633724E-5	-9.024657E-2	3.532733E-5
1.222000E+2	-1.795341E-1	6.917459E-5	-9.379091E-2	2.538244E-5
1.223000E+2	-1.749733E-1	3.626349E-5	-1.026788E-1	1.722644E-5
1.224000E+2	-1.939413E-1	6.365274E-5	-1.037511E-1	2.885626E-5
1.225000E+2	-1.820688E-1	6.505252E-5	-1.277033E-1	3.142761E-5
1.226000E+2	-1.839338E-1	7.675129E-5	-1.300899E-1	2.426651E-5
1.227000E+2	-1.618236E-1	4.076729E-5	-1.519374E-1	2.733941E-5
1.228000E+2	-1.633126E-1	7.056580E-5	-1.703766E-1	4.034637E-5
1.229000E+2	-1.840379E-1	3.782855E-5	-1.640351E-1	3.646564E-5
1.230000E+2	-1.774712E-1	5.859620E-5	-1.626330E-1	5.339344E-5
1.231000E+2	-1.827437E-1	9.261624E-5	-1.451414E-1	6.536083E-5
1.232000E+2	-1.959292E-1	7.305519E-5	-1.392095E-1	1.668719E-5
1.233000E+2	-2.010714E-1	4.691572E-5	-1.340121E-1	3.581200E-5
1.234000E+2	-2.035378E-1	7.432546E-5	-1.265344E-1	1.712738E-5
1.235000E+2	-1.935856E-1	3.878332E-5	-1.164586E-1	1.787338E-5
1.236000E+2	-1.756100E-1	5.591860E-5	-1.100929E-1	4.658195E-5
1.237000E+2	-1.787490E-1	3.423843E-5	-1.125855E-1	3.682670E-5
1.238000E+2	-1.714397E-1	7.066373E-5	-1.041982E-1	3.136582E-5
1.239000E+2	-1.761578E-1	7.366572E-5	-1.095909E-1	4.238130E-5
1.240000E+2	-1.701451E-1	7.067963E-5	-1.023958E-1	3.880950E-5
1.241000E+2	-1.925095E-1	9.619606E-5	-1.121409E-1	3.331263E-5
1.242000E+2	-1.851019E-1	8.802790E-5	-1.141284E-1	5.391608E-5
1.243000E+2	-1.832013E-1	3.888663E-5	-1.027641E-1	6.664953E-5
1.244000E+2	-1.917875E-1	7.099748E-5	-1.092513E-1	3.314142E-5
1.245000E+2	-1.715384E-1	5.423164E-5	-9.937826E-2	6.528664E-5
1.246000E+2	-1.778515E-1	2.136309E-5	-9.064779E-2	3.585406E-5
1.247000E+2	-1.750306E-1	3.511766E-5	-8.728590E-2	2.600104E-5
1.248000E+2	-1.683230E-1	5.355090E-5	-8.813048E-2	1.791804E-5
1.249000E+2	-1.527992E-1	3.847210E-5	-8.901368E-2	3.881319E-5
1.250000E+2	-1.606126E-1	7.933620E-5	-8.123893E-2	1.828120E-5
1.251000E+2	-1.797496E-1	5.005501E-5	-9.118434E-2	2.376411E-5
1.252000E+2	-1.656010E-1	3.933257E-5	-1.092770E-1	1.787070E-5
1.253000E+2	-1.859198E-1	7.934858E-5	-1.164430E-1	3.933720E-5
1.254000E+2	-1.691282E-1	6.315736E-5	-1.476721E-1	5.872550E-5
1.255000E+2	-1.750636E-1	6.392409E-5	-1.376820E-1	3.162654E-5
1.256000E+2	-1.835017E-1	2.017122E-5	-1.388538E-1	2.779338E-5
1.257000E+2	-1.718439E-1	3.761090E-5	-1.457453E-1	5.489852E-5
1.258000E+2	-1.698885E-1	4.953438E-5	-1.284511E-1	6.641460E-5
1.259000E+2	-1.823161E-1	6.810017E-5	-1.221603E-1	3.637261E-5
1.260000E+2	-1.888173E-1	3.024195E-5	-1.094739E-1	2.015767E-5
1.261000E+2	-1.899281E-1	5.672438E-5	-9.948854E-2	1.718146E-5
1.262000E+2	-2.081296E-1	5.419952E-5	-1.129960E-1	2.273467E-5
1.263000E+2	-2.012183E-1	7.120752E-5	-1.071598E-1	3.162066E-5
1.264000E+2	-2.159087E-1	3.500909E-5	-1.116404E-1	3.796551E-5
1.265000E+2	-1.981473E-1	5.758520E-5	-1.470881E-1	3.753252E-5
1.266000E+2	-1.987670E-1	2.927556E-5	-1.350515E-1	3.472181E-5
1.267000E+2	-1.991807E-1	8.937808E-5	-1.525558E-1	7.479470E-5
1.268000E+2	-1.753831E-1	5.989215E-5	-1.849335E-1	9.676665E-5
1.269000E+2	-1.877550E-1	2.693883E-5	-1.659590E-1	5.655471E-5
1.270000E+2	-1.731411E-1	4.436584E-5	-1.542168E-1	6.733736E-5
1.271000E+2	-1.830713E-1	3.808429E-5	-1.282095E-1	8.404099E-5
1.272000E+2	-1.590771E-1	4.195495E-5	-9.970671E-2	5.101473E-5
1.273000E+2	-1.826894E-1	7.236408E-5	-9.373578E-2	4.370638E-5
1.274000E+2	-1.659335E-1	5.075376E-5	-7.393389E-2	2.169109E-5
1.275000E+2	-1.795547E-1	3.525290E-5	-7.435765E-2	3.549628E-5
1.276000E+2	-1.592731E-1	3.108584E-5	-6.723121E-2	4.570256E-5
1.277000E+2	-1.644694E-1	5.890400E-5	-5.844276E-2	1.292051E-5
1.278000E+2	-1.660225E-1	5.758542E-5	-6.580365E-2	2.170778E-5
1.279000E+2	-1.431273E-1	3.850412E-5	-5.792963E-2	2.550493E-5
1.280000E+2	-1.590185E-1	2.329421E-5	-5.922376E-2	4.582232E-5
1.281000E+2	-1.692543E-1	7.186810E-5	-8.457951E-2	2.328263E-5
1.282000E+2	-1.622438E-1	5.409396E-5	-8.251293E-2	4.987166E-5
1.283000E+2	-1.812218E-1	7.715671E-5	-1.004808E-1	3.101023E-5
1.284000E+2	-1.845148E-1	9.077880E-5	-1.277327E-1	5.374358E-5
1.285000E+2	-1.875643E-1	7.160049E-5	-1.259255E-1	7.742521E-5
1.286000E+2	-1.830757E-1	4.103256E-5	-1.225828E-1	4.634784E-5
1.287000E+2	-1.664189E-1	4.544652E-5	-9.458698E-2	4.151744E-5
1.288000E+2	-1.814561E-1	4.902128E-5	-9.583177E-2	3.655966E-5
1.289000E+2	-1.798159E-1	3.599021E-5	-9.544098E-2	1.506175E-5
1.290000E+2	-1.846398E-1	6.529096E-5	-7.099978E-2	3.368175E-5
1.291000E+2	-1.918507E-1	4.292481E-5	-7.688999E-2	2.376320E-5
1.292000E+2	-1.933936E-1	5.940151E-5	-7.216168E-2	2.264522E-5
1.293000E+2	-2.110964E-1	9.619482E-5	-8.410256E-2	1.397122E-5
1.294000E+2	-1.938108E-1	4.262123E-5	-1.058522E-1	3.268500E-5
1.295000E+2	-2.041478E-1	3.773521E-5	-1.035657E-1	3.354067E-5
1.296000E+2	-1.973148E-1	2.140766E-5	-1.192172E-1	7.883780E-5
1.297000E+2	-1.979645E-1	1.366676E-4	-1.216942E-1	3.769206E-5
1.298000E+2	-1.850412E-1	4.854410E-5	-1.320829E-1	4.587721E-5
1.299000E+2	-1.939812E-1	6.146979E-5	-1.520607E-1	5.005925E-5
1.300000E+2	-1.985851E-1	7.343998E-5	-1.205734E-1	4.931622E-5
1.301000E+2	-1.996670E-1	4.438014E-5	-1.292880E-1	1.556593E-5
1.302000E+2	-2.126938E-1	5.668465E-5	-1.241325E-1	4.673064E-5
1.303000E+2	-2.103122E-1	3.821099E-5	-9.563027E-2	4.063562E-5
1.304000E+2	-2.094616E-1	6.162606E-5	-1.202394E-1	7.210925E-5
1.305000E+2	-2.018950E-1	5.426949E-5	-1.095529E-1	3.956451E-5
1.306000E+2	-1.985238E-1	7.230688E-5	-9.436816E-2	2.297107E-5
1.307000E+2	-2.060681E-1	8.896475E-5	-1.211508E-1	3.907860E-5
1.308000E+2	-2.117213E-1	6.086889E-5	-1.141913E-1	2.273325E-5
1.309000E+2	-2.061128E-1	6.196779E-5	-1.252516E-1	6.163989E-5
1.310000E+2	-2.080923E-1	4.203652E-5	-1.186498E-1	6.094946E-5
1.311000E+2	-2.073046E-1	3.854476E-5	-1.086318E-1	2.897583E-5
1.312000E+2	-2.202434E-1	8.633234E-5	-1.155309E-1	3.750774E-5
1.313000E+2	-2.201982E-1	8.577023E-5	-9.898125E-2	3.409009E-5
1.314000E+2	-2.070633E-1	3.337519E-5	-8.452319E-2	1.489551E-5
1.315000E+2	-2.171061E-1	7.209482E-5	-8.752552E-2	3.471196E-5
1.316000E+2	-1.895707E-1	3.418392E-5	-6.293050E-2	2.652601E-5
1.317000E+2	-1.813742E-1	8.789608E-5	-4.958215E-2	2.752302E-5
1.318000E+2	-1.897654E-1	8.820087E-5	-6.228035E-2	1.627454E-5
1.319000E+2	-1.768925E-1	4.467004E-5	-5.186325E-2	1.554862E-5
1.320000E+2	-1.956416E-1	5.504579E-5	-6.855156E-2	1.712101E-5
1.321000E+2	-1.786187E-1	1.876274E-5	-7.027819E-2	3.234331E-5
1.322000E+2	-1.949053E-1	4.083552E-5	-8.265543E-2	2.598196E-5
1.323000E+2	-2.051932E-1	8.207461E-5	-1.000144E-1	2.556881E-5
1.324000E+2	-2.013071E-1	9.359168E-5	-1.124076E-1	3.462341E-5
1.325000E+2	-1.991452E-1	7.547917E-5	-1.447474E-1	6.834992E-5
1.326000E+2	-2.037884E-1	1.049461E-4	-1.228068E-1	4.151628E-5
1.327000E+2	-1.979536E-1	4.214329E-5	-1.033182E-1	5.578647E-5
1.328000E+2	-1.928920E-1	5.154783E-5	-1.008984E-1	3.486363E-5
1.329000E+2	-2.111330E-1	7.961620E-5	-8.262236E-2	3.664069E-5
1.330000E+2	-1.903722E-1	2.465298E-5	-6.772998E-2	2.084883E-5
1.331000E+2	-1.977788E-1	2.878302E-5	-6.399662E-2	1.925853E-5
1.332000E+2	-2.106696E-1	4.766358E-5	-6.012351E-2	3.476314E-5
1.333000E+2	-2.101600E-1	6.199500E-5	-7.239200E-2	3.118131E-5
1.334000E+2	-2.145708E-1	5.145075E-5	-7.535492E-2	2.957526E-5
1.335000E+2	-2.092908E-1	8.365013E-5	-1.039872E-1	3.078703E-5
1.336000E+2	-2.021098E-1	9.152905E-5	-1.093939E-1	4.249988E-5
1.337000E+2	-2.032353E-1	7.588116E-5	-1.072625E-1	3.189350E-5
1.338000E+2	-2.006482E-1	4.619717E-5	-1.472990E-1	4.361998E-5
1.339000E+2	-2.079449E-1	6.687322E-5	-1.396072E-1	6.168342E-5
1.340000E+2	-2.036181E-1	6.616113E-5	-1.119622E-1	4.643602E-5
1.341000E+2	-2.122272E-1	5.214716E-5	-1.218037E-1	5.207324E-5
1.342000E+2	-2.260731E-1	5.314458E-5	-9.300491E-2	6.506766E-5
1.343000E+2	-2.232548E-1	3.083180E-5	-7.484250E-2	2.923010E-5
1.344000E+2	-2.346837E-1	7.095877E-5	-7.999375E-2	3.582412E-5
1.345000E+2	-2.232388E-1	5.434722E-5	-6.041091E-2	1.971956E-5
1.346000E+2	-2.172477E-1	5.342546E-5	-6.069647E-2	1.079478E-5
1.347000E+2	-2.195705E-1	6.339927E-5	-5.748825E-2	2.392974E-5
1.348000E+2	-2.044012E-1	5.127910E-5	-4.697279E-2	3.172947E-5
1.349000E+2	-2.174788E-1	7.929098E-5	-6.006672E-2	2.992566E-5
1.350000E+2	-2.102621E-1	6.394936E-5	-6.420489E-2	3.671644E-5
1.351000E+2	-2.191861E-1	6.974892E-5	-7.640248E-2	5.416961E-5
1.352000E+2	-2.045332E-1	4.300770E-5	-9.349505E-2	3.588611E-5
1.353000E+2	-2.141543E-1	9.119121E-5	-8.279310E-2	4.295569E-5
1.354000E+2	-2.109656E-1	6.353388E-5	-1.039181E-1	4.083605E-5
1.355000E+2	-2.014817E-1	6.508293E-5	-9.246295E-2	6.095032E-5
1.356000E+2	-2.187988E-1	9.745317E-5	-8.239194E-2	5.917497E-5
1.357000E+2	-2.170123E-1	6.627985E-5	-9.157088E-2	3.901517E-5
1.358000E+2	-2.074629E-1	8.131572E-5	-7.685362E-2	1.286485E-5
1.359000E+2	-2.071504E-1	7.529305E-5	-7.092789E-2	1.874215E-5
1.360000E+2	-2.058109E-1	4.408401E-5	-7.605023E-2	1.989694E-5
1.361000E+2	-2.084285E-1	6.884541E-5	-7.370703E-2	1.011808E-5
1.362000E+2	-2.049790E-1	3.291869E-5	-8.405425E-2	2.670426E-5
1.363000E+2	-2.100362E-1	7.984274E-5	-7.863171E-2	2.263263E-5
1.364000E+2	-2.230996E-1	6.537511E-5	-9.695535E-2	3.713123E-5
1.365000E+2	-2.069292E-1	7.569846E-5	-1.174931E-1	4.619120E-5
1.366000E+2	-2.062438E-1	6.372579E-5	-9.182100E-2	3.558129E-5
1.367000E+2	-1.880608E-1	6.781350E-5	-8.502266E-2	2.377661E-5
1.368000E+2	-1.963579E-1	4.652357E-5	-8.381386E-2	4.098054E-5
1.369000E+2	-1.828023E-1	5.776359E-5	-6.765755E-2	4.391667E-5
1.370000E+2	-1.820850E-1	3.677126E-5	-6.708173E-2	2.159582E-5
1.371000E+2	-1.809801E-1	3.930484E-5	-5.379316E-2	2.465937E-5
1.372000E+2	-1.908016E-1	6.124755E-5	-5.072234E-2	4.688480E-5
1.373000E+2	-2.171488E-1	7.135679E-5	-5.887706E-2	1.836051E-5
1.374000E+2	-2.074566E-1	4.025945E-5	-4.297468E-2	7.590590E-6
1.375000E+2	-2.277500E-1	2.724349E-5	-6.298091E-2	3.642403E-5
1.376000E+2	-2.134910E-1	8.204428E-5	-5.867130E-2	3.659566E-5
1.377000E+2	-2.214609E-1	4.871052E-5	-5.998489E-2	4.297831E-5
1.378000E+2	-2.075895E-1	7.010519E-5	-1.081838E-1	1.430793E-5
1.379000E+2	-2.133009E-1	4.226480E-5	-9.271444E-2	4.187117E-5
1.380000E+2	-2.141951E-1	4.639831E-5	-1.175513E-1	3.689058E-5
1.381000E+2	-2.132566E-1	3.698934E-5	-1.193599E-1	4.921117E-5
1.382000E+2	-2.252556E-1	6.931725E-5	-9.208678E-2	2.666755E-5
1.383000E+2	-2.333864E-1	5.427831E-5	-8.757730E-2	5.463328E-5
1.384000E+2	-2.246196E-1	1.010161E-4	-5.567609E-2	5.177398E-5
1.385000E+2	-2.039120E-1	7.542999E-5	-4.613838E-2	2.700733E-5
1.386000E+2	-2.162562E-1	5.200483E-5	-4.885367E-2	2.279160E-5
1.387000E+2	-1.850562E-1	4.197224E-5	-3.007518E-2	1.202610E-5
1.388000E+2	-2.087384E-1	5.582779E-5	-3.690832E-2	1.132687E-5
1.389000E+2	-1.766791E-1	6.101963E-5	-2.919878E-2	2.060451E-5
1.390000E+2	-1.858661E-1	3.248403E-5	-2.683854E-2	1.262486E-5
1.391000E+2	-2.207245E-1	6.766994E-5	-5.182932E-2	2.592702E-5
1.392000E+2	-1.969164E-1	3.946263E-5	-4.788772E-2	2.231131E-5
1.393000E+2	-2.156700E-1	5.298768E-5	-6.106314E-2	3.187693E-5
1.394000E+2	-2.068441E-1	8.700081E-5	-8.720529E-2	4.599873E-5
1.395000E+2	-2.170632E-1	6.763724E-5	-9.525219E-2	3.674258E-5
1.396000E+2	-2.059246E-1	3.114674E-5	-1.085404E-1	5.839779E-5
1.397000E+2	-1.950646E-1	4.653484E-5	-1.003196E-1	3.554788E-5
1.398000E+2	-1.863311E-1	5.416811E-5	-7.830531E-2	2.978218E-5
1.399000E+2	-1.942568E-1	5.428092E-5	-7.409610E-2	2.815497E-5
1.400000E+2	-2.032959E-1	5.663267E-5	-5.379937E-2	2.734194E-5
1.401000E+2	-1.884668E-1	1.006330E-4	-5.574950E-2	1.140181E-5
1.402000E+2	-2.047120E-1	5.966477E-5	-5.698688E-2	1.831092E-5
1.403000E+2	-2.132189E-1	6.826696E-5	-4.844850E-2	1.830742E-5
1.404000E+2	-2.183661E-1	5.700061E-5	-6.667939E-2	3.662061E-5
1.405000E+2	-2.129452E-1	3.369678E-5	-6.153580E-2	2.019856E-5
1.406000E+2	-2.061499E-1	5.466474E-5	-6.226501E-2	3.768355E-5
1.407000E+2	-1.953687E-1	3.887929E-5	-7.402472E-2	4.277981E-5
1.408000E+2	-2.074719E-1	6.017350E-5	-7.009524E-2	2.982585E-5
1.409000E+2	-1.978734E-1	4.764401E-5	-9.210827E-2	4.994317E-5
1.410000E+2	-2.040209E-1	7.802897E-5	-8.269832E-2	4.202350E-5
1.411000E+2	-1.921512E-1	5.491994E-5	-6.986676E-2	2.871302E-5
1.412000E+2	-2.112403E-1	5.019319E-5	-8.589709E-2	5.721170E-5
1.413000E+2	-2.077345E-1	7.625090E-5	-3.999528E-2	3.154505E-5
1.414000E+2	-2.082674E-1	4.172719E-5	-4.845914E-2	1.194968E-5
1.415000E+2	-2.166966E-1	5.493567E-5	-4.137007E-2	3.723915E-5
1.416000E+2	-2.081825E-1	4.650614E-5	-3.211569E-2	1.672290E-5
1.417000E+2	-2.177986E-1	9.594064E-5	-5.159679E-2	1.694633E-5
1.418000E+2	-2.108823E-1	7.792388E-5	-3.768711E-2	1.928995E-5
1.419000E+2	-2.131732E-1	4.324192E-5	-3.866068E-2	2.561539E-5
1.420000E+2	-2.176963E-1	4.549690E-5	-4.400893E-2	1.953642E-5
1.421000E+2	-2.122267E-1	5.336277E-5	-5.112434E-2	3.344076E-5
1.422000E+2	-2.173788E-1	5.035340E-5	-7.465805E-2	3.162346E-5
1.423000E+2	-2.139324E-1	5.977588E-5	-6.453120E-2	8.484128E-5
1.424000E+2	-2.183386E-1	5.294449E-5	-7.001350E-2	3.531397E-5
1.425000E+2	-2.194172E-1	6.475895E-5	-7.473415E-2	3.246803E-5
1.426000E+2	-2.015575E-1	4.999900E-5	-5.446594E-2	3.233722E-5
1.427000E+2	-2.132021E-1	6.744054E-5	-5.290183E-2	1.099272E-5
1.428000E+2	-1.989766E-1	4.492036E-5	-5.219086E-2	2.802521E-5
1.429000E+2	-1.767694E-1	8.695651E-5	-3.338020E-2	1.783951E-5
1.430000E+2	-1.884876E-1	8.522047E-5	-3.438167E-2	1.339972E-5
1.431000E+2	-1.816132E-1	5.666054E-5	-4.407674E-2	1.141365E-5
1.432000E+2	-1.759898E-1	3.357771E-5	-3.989656E-2	1.230565E-5
1.433000E+2	-1.773701E-1	4.989508E-5	-5.176377E-2	3.264313E-5
1.434000E+2	-1.776239E-1	7.524420E-5	-5.490881E-2	1.742107E-5
1.435000E+2	-1.835447E-1	6.024918E-5	-6.087305E-2	2.127244E-5
1.436000E+2	-1.696542E-1	6.830111E-5	-6.541457E-2	4.020723E-5
1.437000E+2	-1.681724E-1	5.939613E-5	-4.752952E-2	1.510098E-5
1.438000E+2	-1.606723E-1	8.054267E-5	-5.629568E-2	4.388032E-5
1.439000E+2	-1.972701E-1	4.433394E-5	-4.415771E-2	3.178408E-5
1.440000E+2	-1.642362E-1	3.551503E-5	-3.241740E-2	3.826320E-5
1.441000E+2	-1.876593E-1	7.962830E-5	-4.199560E-2	2.253707E-5
1.442000E+2	-1.856800E-1	7.820189E-5	-2.709269E-2	2.783167E-5
1.443000E+2	-1.985942E-1	7.153088E-5	-3.188724E-2	2.303172E-5
1.444000E+2	-1.990111E-1	5.821088E-5	-3.007298E-2	8.937357E-6
1.445000E+2	-1.955301E-1	5.940589E-5	-2.922973E-2	1.735915E-5
1.446000E+2	-1.821340E-1	4.588288E-5	-3.586067E-2	1.784808E-5
1.447000E+2	-2.030425E-1	5.123966E-5	-3.899268E-2	2.481806E-5
1.448000E+2	-1.848051E-1	5.076016E-5	-7.059818E-2	4.461515E-5
1.449000E+2	-1.880209E-1	5.924021E-5	-6.584958E-2	3.894337E-5
1.450000E+2	-2.005106E-1	4.455033E-5	-8.604996E-2	5.748664E-5
1.451000E+2	-1.877027E-1	6.028555E-5	-1.070284E-1	9.432435E-5
1.452000E+2	-2.168344E-1	6.565238E-5	-6.630667E-2	4.486297E-5
1.453000E+2	-2.082679E-1	4.582379E-5	-7.061660E-2	2.282431E-5
1.454000E+2	-2.226314E-1	4.561208E-5	-4.555622E-2	3.478625E-5
1.455000E+2	-1.981070E-1	6.368140E-5	-3.295898E-2	1.971140E-5
1.456000E+2	-2.168185E-1	7.975283E-5	-4.150801E-2	3.129868E-5
1.457000E+2	-2.046662E-1	7.350919E-5	-3.172478E-2	1.247258E-5
1.458000E+2	-2.148920E-1	8.003829E-5	-3.336766E-2	1.181096E-5
1.459000E+2	-1.941201E-1	5.852585E-5	-2.985481E-2	2.237340E-5
1.460000E+2	-2.023189E-1	7.786565E-5	-2.900697E-2	2.617296E-5
1.461000E+2	-2.183561E-1	6.826144E-5	-4.787174E-2	1.435003E-5
1.462000E+2	-1.943988E-1	6.287138E-5	-4.675195E-2	1.644234E-5
1.463000E+2	-2.159172E-1	6.455862E-5	-5.509204E-2	2.628221E-5
1.464000E+2	-1.897802E-1	5.721229E-5	-9.295910E-2	3.519355E-5
1.465000E+2	-2.045789E-1	9.525747E-5	-8.482015E-2	3.817487E-5
1.466000E+2	-2.112420E-1	9.523704E-5	-8.615393E-2	3.453928E-5
1.467000E+2	-1.817487E-1	6.942159E-5	-8.792852E-2	5.683406E-5
1.468000E+2	-1.769501E-1	4.713274E-5	-5.225736E-2	3.016917E-5
1.469000E+2	-1.782727E-1	6.126709E-5	-5.166347E-2	2.228725E-5
1.470000E+2	-1.831725E-1	6.380651E-5	-4.025103E-2	2.970394E-5
1.471000E+2	-1.803264E-1	3.612850E-5	-3.427793E-2	1.011078E-5
1.472000E+2	-1.825030E-1	7.116680E-5	-3.822279E-2	8.958518E-6
1.473000E+2	-1.791143E-1	4.339372E-5	-2.860648E-2	1.181233E-5
1.474000E+2	-1.869065E-1	4.189039E-5	-3.184457E-2	9.532976E-6
1.475000E+2	-1.879289E-1	3.718736E-5	-3.209428E-2	2.092537E-5
1.476000E+2	-1.759350E-1	3.288912E-5	-2.658819E-2	1.302346E-5
1.477000E+2	-1.878263E-1	8.049443E-5	-4.954022E-2	6.465578E-5
1.478000E+2	-1.893163E-1	6.338921E-5	-4.802792E-2	2.606658E-5
1.479000E+2	-1.782827E-1	6.165365E-5	-5.479719E-2	4.035969E-5
1.480000E+2	-1.784576E-1	6.418011E-5	-5.483466E-2	5.019087E-5
1.481000E+2	-1.719084E-1	4.516825E-5	-4.381243E-2	2.985563E-5
1.482000E+2	-1.834903E-1	3.195908E-5	-5.009270E-2	3.617447E-5
1.483000E+2	-1.893905E-1	6.094099E-5	-3.436517E-2	1.874635E-5
1.484000E+2	-1.909011E-1	3.266071E-5	-3.532667E-2	7.609327E-6
1.485000E+2	-1.893964E-1	4.560663E-5	-3.055078E-2	2.149826E-5
1.486000E+2	-1.982465E-1	7.676098E-5	-1.738678E-2	7.395590E-6
1.487000E+2	-1.874340E-1	7.031910E-5	-3.314086E-2	1.735752E-5
1.488000E+2	-1.768064E-1	4.050475E-5	-2.528840E-2	1.676630E-5
1.489000E+2	-1.792652E-1	8.275409E-5	-2.754417E-2	1.781208E-5
1.490000E+2	-1.700005E-1	6.222257E-5	-4.100391E-2	3.669975E-5
1.491000E+2	-1.844750E-1	5.711892E-5	-3.584000E-2	1.435191E-5
1.492000E+2	-1.923310E-1	4.404868E-5	-5.790036E-2	2.705186E-5
1.493000E+2	-1.841603E-1	4.127260E-5	-5.422783E-2	3.876782E-5
1.494000E+2	-1.941027E-1	9.394279E-5	-5.239604E-2	5.104771E-5
1.495000E+2	-1.995740E-1	6.270762E-5	-6.089152E-2	3.009584E-5
1.496000E+2	-1.893495E-1	6.338340E-5	-4.196825E-2	2.950357E-5
1.497000E+2	-1.956757E-1	5.522814E-5	-4.501312E-2	2.581493E-5
1.498000E+2	-1.839828E-1	7.783414E-5	-4.853859E-2	2.479446E-5
1.499000E+2	-1.835412E-1	4.467962E-5	-3.082163E-2	1.680008E-5
1.500000E+2	-1.996647E-1	7.045703E-5	-4.442240E-2	2.108378E-5
1.501000E+2	-1.871368E-1	3.075381E-5	-4.595571E-2	3.013548E-5
1.502000E+2	-2.019838E-1	6.756731E-5	-4.374886E-2	2.203147E-5
1.503000E+2	-1.799182E-1	4.899962E-5	-6.790566E-2	3.418985E-5
1.504000E+2	-1.915622E-1	1.079010E-4	-6.693745E-2	3.645079E-5
1.505000E+2	-1.937446E-1	1.087953E-4	-6.846960E-2	1.165914E-5
1.506000E+2	-1.754415E-1	4.155995E-5	-7.822477E-2	4.191711E-5
1.507000E+2	-1.719182E-1	5.402106E-5	-6.233492E-2	5.981921E-5
1.508000E+2	-1.582092E-1	2.109081E-5	-5.418090E-2	3.204770E-5
1.509000E+2	-1.702155E-1	4.606554E-5	-5.446816E-2	4.890572E-5
1.510000E+2	-1.696700E-1	4.782496E-5	-3.320226E-2	1.733581E-5
1.511000E+2	-1.678425E-1	5.316445E-5	-3.261565E-2	1.881523E-5
1.512000E+2	-1.674989E-1	5.797557E-5	-2.596365E-2	1.125785E-5
1.513000E+2	-1.603392E-1	4.447607E-5	-2.024589E-2	1.347083E-5
1.514000E+2	-1.832717E-1	1.044451E-4	-2.860585E-2	1.418132E-5
1.515000E+2	-1.675734E-1	5.721572E-5	-1.731496E-2	1.220119E-5
1.516000E+2	-1.663291E-1	4.266020E-5	-1.945119E-2	1.391901E-5
1.517000E+2	-1.747084E-1	3.669123E-5	-2.649035E-2	9.064552E-6
1.518000E+2	-1.633879E-1	2.937333E-5	-2.249888E-2	2.086823E-5
1.519000E+2	-1.594592E-1	6.667043E-5	-2.639590E-2	1.394525E-5
1.520000E+2	-1.591909E-1	6.921549E-5	-2.209736E-2	1.793424E-5
1.521000E+2	-1.571041E-1	4.051226E-5	-4.108669E-2	4.711879E-5
1.522000E+2	-1.632917E-1	6.284282E-5	-4.525941E-2	2.605456E-5
1.523000E+2	-1.548334E-1	8.679703E-5	-4.758305E-2	1.823726E-5
1.524000E+2	-1.599478E-1	5.196816E-5	-5.728355E-2	3.699496E-5
1.525000E+2	-1.647404E-1	6.286219E-5	-3.600304E-2	4.009678E-5
1.526000E+2	-1.652282E-1	7.959034E-5	-3.680261E-2	2.279212E-5
1.527000E+2	-1.729090E-1	3.474470E-5	-3.533267E-2	1.611153E-5
1.528000E+2	-1.664864E-1	5.616801E-5	-2.758732E-2	9.692394E-6
1.529000E+2	-1.717219E-1	2.747895E-5	-3.564754E-2	1.511979E-5
1.530000E+2	-1.708233E-1	8.552328E-5	-2.785407E-2	1.656648E-5
1.531000E+2	-1.844585E-1	7.926229E-5	-3.698687E-2	3.247309E-5
1.532000E+2	-1.688539E-1	7.347751E-5	-4.043662E-2	2.487351E-5
1.533000E+2	-1.823986E-1	5.531995E-5	-3.773299E-2	1.759940E-5
1.534000E+2	-1.775328E-1	3.929239E-5	-6.269649E-2	4.990074E-5
1.535000E+2	-1.691089E-1	5.542958E-5	-3.790946E-2	3.354219E-5
1.536000E+2	-1.836766E-1	3.515798E-5	-4.176895E-2	5.012446E-5
1.537000E+2	-1.621224E-1	7.156225E-5	-5.187112E-2	3.805369E-5
1.538000E+2	-1.659279E-1	3.623588E-5	-3.283021E-2	3.206283E-5
1.539000E+2	-1.597347E-1	3.627625E-5	-4.373503E-2	3.969141E-5
1.540000E+2	-1.485195E-1	4.559581E-5	-3.531700E-2	2.215290E-5
1.541000E+2	-1.442415E-1	5.189284E-5	-2.757797E-2	1.174523E-5
1.542000E+2	-1.400715E-1	3.359812E-5	-3.362723E-2	3.061434E-5
1.543000E+2	-1.531048E-1	7.539386E-5	-3.549709E-2	2.121976E-5
1.544000E+2	-1.479688E-1	3.389981E-5	-3.151536E-2	2.038261E-5
1.545000E+2	-1.438198E-1	8.496703E-5	-3.801923E-2	1.441720E-5
1.546000E+2	-1.441428E-1	1.131717E-4	-2.970419E-2	2.233749E-5
1.547000E+2	-1.361007E-1	4.772874E-5	-3.437189E-2	2.309780E-5
1.548000E+2	-1.520506E-1	4.335417E-5	-4.320176E-2	4.528920E-5
1.549000E+2	-1.468419E-1	3.511876E-5	-3.050345E-2	2.150309E-5
1.550000E+2	-1.515847E-1	4.303075E-5	-3.297480E-2	3.085464E-5
1.551000E+2	-1.563292E-1	6.031210E-5	-2.887091E-2	3.610935E-5
1.552000E+2	-1.529728E-1	7.621108E-5	-2.013245E-2	1.194496E-5
1.553000E+2	-1.570998E-1	5.614526E-5	-2.483739E-2	2.177947E-5
1.554000E+2	-1.570979E-1	4.616931E-5	-2.160754E-2	1.936062E-5
1.555000E+2	-1.522301E-1	3.808287E-5	-2.170406E-2	1.482790E-5
1.556000E+2	-1.528327E-1	9.309667E-5	-2.519291E-2	1.912134E-5
1.557000E+2	-1.481036E-1	4.361193E-5	-2.236648E-2	1.196696E-5
1.558000E+2	-1.413782E-1	3.532180E-5	-2.709228E-2	1.814257E-5
1.559000E+2	-1.477687E-1	4.248285E-5	-2.963674E-2	2.043302E-5
1.560000E+2	-1.491558E-1	5.300854E-5	-4.535087E-2	2.626906E-5
1.561000E+2	-1.522501E-1	5.043717E-5	-3.977287E-2	4.923328E-5
1.562000E+2	-1.618873E-1	5.971865E-5	-3.897586E-2	3.400054E-5
1.563000E+2	-1.602363E-1	6.004801E-5	-5.642647E-2	3.379293E-5
1.564000E+2	-1.689688E-1	3.029296E-5	-4.212232E-2	2.687720E-5
1.565000E+2	-1.658643E-1	4.369508E-5	-4.441166E-2	3.235800E-5
1.566000E+2	-1.702885E-1	4.064641E-5	-3.853566E-2	1.550642E-5
1.567000E+2	-1.654555E-1	9.007310E-5	-2.781641E-2	1.621758E-5
1.568000E+2	-1.620872E-1	1.109146E-4	-3.434377E-2	2.156258E-5
1.569000E+2	-1.552926E-1	4.418690E-5	-2.785189E-2	2.709518E-5
1.570000E+2	-1.640474E-1	4.332618E-5	-2.932080E-2	1.814895E-5
1.571000E+2	-1.484465E-1	7.365493E-5	-3.622490E-2	5.306971E-5
1.572000E+2	-1.513586E-1	6.658537E-5	-2.564462E-2	9.570765E-6
1.573000E+2	-1.511951E-1	6.715839E-5	-4.921627E-2	7.941589E-5
1.574000E+2	-1.477086E-1	5.356265E-5	-5.274325E-2	4.176646E-5
1.575000E+2	-1.634696E-1	4.117019E-5	-5.855182E-2	4.355677E-5
1.576000E+2	-1.422809E-1	6.941599E-5	-6.638218E-2	3.329422E-5
1.577000E+2	-1.417635E-1	8.767929E-5	-5.071646E-2	3.986826E-5
1.578000E+2	-1.365515E-1	7.640910E-5	-4.224505E-2	5.874267E-5
1.579000E+2	-1.312611E-1	6.292761E-5	-4.596439E-2	2.817162E-5
1.580000E+2	-1.410980E-1	5.400835E-5	-3.122715E-2	2.526571E-5
1.581000E+2	-1.346716E-1	6.332859E-5	-2.374803E-2	2.147669E-5
1.582000E+2	-1.526096E-1	3.405308E-5	-2.283873E-2	1.250105E-5
1.583000E+2	-1.400817E-1	2.404490E-5	-1.411475E-2	1.227922E-5
1.584000E+2	-1.611565E-1	3.707726E-5	-1.815847E-2	1.010936E-5
1.585000E+2	-1.637450E-1	7.797882E-5	-1.422405E-2	1.863035E-5
1.586000E+2	-1.579211E-1	9.029141E-5	-9.105182E-3	3.533125E-6
1.587000E+2	-1.725951E-1	6.660917E-5	-1.957143E-2	1.039669E-5
1.588000E+2	-1.525269E-1	2.430550E-5	-1.251892E-2	1.058271E-5
1.589000E+2	-1.525367E-1	7.381004E-5	-2.026110E-2	2.340851E-5
1.590000E+2	-1.445805E-1	4.721845E-5	-3.794674E-2	2.062123E-5
1.591000E+2	-1.512497E-1	5.677621E-5	-4.315619E-2	3.743490E-5
1.592000E+2	-1.526329E-1	5.697400E-5	-5.730648E-2	5.618024E-5
1.593000E+2	-1.569034E-1	6.966072E-5	-5.807927E-2	7.830519E-5
1.594000E+2	-1.529162E-1	3.359593E-5	-6.353450E-2	4.828972E-5
1.595000E+2	-1.583917E-1	4.313399E-5	-6.343453E-2	5.122774E-5
1.596000E+2	-1.590509E-1	6.852620E-5	-5.201156E-2	3.415821E-5
1.597000E+2	-1.660387E-1	4.226351E-5	-5.602989E-2	3.448214E-5
1.598000E+2	-1.658610E-1	3.904571E-5	-3.879035E-2	2.931771E-5
1.599000E+2	-1.611442E-1	7.681095E-5	-4.156461E-2	2.409076E-5
1.600000E+2	-1.689217E-1	1.024966E-4	-5.226836E-2	6.277534E-5
