# Supplementary material for: Millimeter wave direct-current transmission and reflection spectral data of some organic photo-responsive materials
Source: Data Brief. 2019 Dec 17;28:104996. doi: 10.1016/j.dib.2019.104996 (PMC6938801; doi:10.1016/j.dib.2019.104996)
Supplement: Multimedia component [file mmc1.zip › NCSU-P3HT-PCBM-95-5@250RPM-110-160GHz-Transmission]

1.100000E+2	-1.237757E-1	2.775715E-5	-1.168552E-1	6.061461E-5
1.101000E+2	-1.042969E-1	5.632917E-5	-1.062176E-1	2.758773E-5
1.102000E+2	-1.065530E-1	9.485067E-5	-9.771869E-2	5.485845E-5
1.103000E+2	-1.104496E-1	2.563693E-5	-7.860118E-2	4.563080E-5
1.104000E+2	-1.014338E-1	2.999753E-5	-8.168608E-2	3.657195E-5
1.105000E+2	-1.211398E-1	2.302711E-5	-9.081361E-2	2.718665E-5
1.106000E+2	-1.259648E-1	5.116245E-5	-8.734237E-2	1.818549E-5
1.107000E+2	-1.338429E-1	1.775079E-5	-9.343672E-2	1.961315E-5
1.108000E+2	-1.275944E-1	3.836580E-5	-9.450272E-2	4.647980E-5
1.109000E+2	-1.356650E-1	4.126562E-5	-1.132341E-1	5.021454E-5
1.110000E+2	-1.367391E-1	5.243269E-5	-1.255423E-1	3.820615E-5
1.111000E+2	-1.339102E-1	4.252882E-5	-1.237985E-1	5.237794E-5
1.112000E+2	-1.176440E-1	1.961354E-5	-1.227407E-1	2.805139E-5
1.113000E+2	-1.320858E-1	3.926474E-5	-1.156386E-1	4.124027E-5
1.114000E+2	-1.171872E-1	3.793668E-5	-9.711665E-2	5.221834E-5
1.115000E+2	-1.276444E-1	3.900543E-5	-1.016541E-1	3.111213E-5
1.116000E+2	-1.220361E-1	4.539702E-5	-7.582782E-2	4.384908E-5
1.117000E+2	-9.624478E-2	5.242425E-5	-6.545380E-2	1.852883E-5
1.118000E+2	-1.087749E-1	2.992356E-5	-7.441029E-2	1.321129E-5
1.119000E+2	-1.081207E-1	4.025766E-5	-6.474013E-2	1.496518E-5
1.120000E+2	-9.122383E-2	1.498125E-5	-6.248411E-2	1.064023E-5
1.121000E+2	-1.037675E-1	4.140668E-5	-7.075702E-2	1.825511E-5
1.122000E+2	-1.072886E-1	2.833295E-5	-7.922215E-2	1.837592E-5
1.123000E+2	-1.174433E-1	2.280486E-5	-9.169194E-2	2.474997E-5
1.124000E+2	-1.252387E-1	3.478434E-5	-9.910051E-2	1.291444E-5
1.125000E+2	-1.387972E-1	2.104963E-5	-1.027308E-1	2.239899E-5
1.126000E+2	-1.342235E-1	3.307685E-5	-1.046032E-1	2.360374E-5
1.127000E+2	-1.329759E-1	4.485874E-5	-9.823414E-2	3.455263E-5
1.128000E+2	-1.144779E-1	3.522948E-5	-8.727748E-2	1.950035E-5
1.129000E+2	-1.179857E-1	1.208634E-5	-9.548138E-2	2.116553E-5
1.130000E+2	-1.219404E-1	3.982758E-5	-9.770532E-2	4.893405E-5
1.131000E+2	-1.253040E-1	3.547108E-5	-1.041151E-1	3.910993E-5
1.132000E+2	-1.125904E-1	3.237860E-5	-8.949737E-2	2.178493E-5
1.133000E+2	-1.089718E-1	3.848997E-5	-8.753868E-2	1.982605E-5
1.134000E+2	-1.182320E-1	4.708734E-5	-8.720538E-2	3.187345E-5
1.135000E+2	-1.161445E-1	4.246032E-5	-8.634701E-2	5.651805E-5
1.136000E+2	-1.103223E-1	2.586420E-5	-8.889851E-2	2.613722E-5
1.137000E+2	-1.169444E-1	2.320096E-5	-9.775153E-2	3.165983E-5
1.138000E+2	-1.143846E-1	1.736692E-5	-1.055215E-1	3.244730E-5
1.139000E+2	-1.253031E-1	3.270511E-5	-1.256324E-1	3.371291E-5
1.140000E+2	-1.506989E-1	2.222359E-5	-1.319045E-1	2.358496E-5
1.141000E+2	-1.334557E-1	4.653968E-5	-1.279722E-1	2.084037E-5
1.142000E+2	-1.493339E-1	3.817575E-5	-1.437012E-1	4.265135E-5
1.143000E+2	-1.597947E-1	3.668168E-5	-1.290912E-1	1.362931E-5
1.144000E+2	-1.649532E-1	3.187658E-5	-1.337013E-1	2.044288E-5
1.145000E+2	-1.709099E-1	2.203467E-5	-1.350213E-1	2.594097E-5
1.146000E+2	-1.776255E-1	2.945547E-5	-1.418914E-1	4.558622E-5
1.147000E+2	-1.653067E-1	1.352769E-5	-1.312482E-1	2.377068E-5
1.148000E+2	-1.677052E-1	2.640071E-5	-1.398336E-1	4.259416E-5
1.149000E+2	-1.740612E-1	5.468747E-5	-1.464547E-1	2.550501E-5
1.150000E+2	-1.687700E-1	3.497198E-5	-1.534408E-1	2.094413E-5
1.151000E+2	-1.787536E-1	5.950779E-5	-1.464715E-1	2.720950E-5
1.152000E+2	-1.571419E-1	2.599503E-5	-1.518250E-1	5.484635E-5
1.153000E+2	-1.825482E-1	3.599825E-5	-1.483777E-1	3.331619E-5
1.154000E+2	-1.626539E-1	6.802223E-5	-1.274131E-1	2.149945E-5
1.155000E+2	-1.569119E-1	5.500807E-5	-1.287428E-1	4.563186E-5
1.156000E+2	-1.451741E-1	7.899827E-5	-1.043482E-1	2.842251E-5
1.157000E+2	-1.255655E-1	3.621390E-5	-1.048210E-1	4.392073E-5
1.158000E+2	-1.376737E-1	3.876775E-5	-9.626877E-2	3.570138E-5
1.159000E+2	-1.129884E-1	2.482380E-5	-8.725997E-2	1.609771E-5
1.160000E+2	-1.226308E-1	3.507634E-5	-1.005669E-1	2.524674E-5
1.161000E+2	-1.231025E-1	5.217099E-5	-9.800241E-2	2.703163E-5
1.162000E+2	-1.368757E-1	2.503400E-5	-1.054274E-1	2.560546E-5
1.163000E+2	-1.389817E-1	4.034401E-5	-1.004739E-1	2.466614E-5
1.164000E+2	-1.315979E-1	2.583273E-5	-1.104663E-1	3.078103E-5
1.165000E+2	-1.554090E-1	2.806539E-5	-1.085867E-1	2.268117E-5
1.166000E+2	-1.465500E-1	2.662613E-5	-1.132829E-1	4.110903E-5
1.167000E+2	-1.665090E-1	6.697622E-5	-1.272504E-1	1.916494E-5
1.168000E+2	-1.501015E-1	4.208190E-5	-1.195140E-1	2.248571E-5
1.169000E+2	-1.592524E-1	5.032241E-5	-1.509414E-1	5.309643E-5
1.170000E+2	-1.820607E-1	3.148953E-5	-1.472075E-1	2.521266E-5
1.171000E+2	-1.864557E-1	6.220194E-5	-1.583396E-1	5.719041E-5
1.172000E+2	-1.793396E-1	5.709894E-5	-1.492166E-1	4.278832E-5
1.173000E+2	-1.897650E-1	3.785962E-5	-1.434164E-1	2.732435E-5
1.174000E+2	-1.871064E-1	2.644857E-5	-1.395911E-1	3.590555E-5
1.175000E+2	-1.917728E-1	3.134199E-5	-1.327506E-1	4.079198E-5
1.176000E+2	-1.746644E-1	3.242292E-5	-1.311290E-1	2.498915E-5
1.177000E+2	-1.685196E-1	3.521543E-5	-1.368546E-1	3.030718E-5
1.178000E+2	-1.641771E-1	2.638855E-5	-1.429966E-1	2.689014E-5
1.179000E+2	-1.687164E-1	2.360191E-5	-1.561696E-1	6.263604E-5
1.180000E+2	-1.715398E-1	4.313998E-5	-1.593998E-1	3.379830E-5
1.181000E+2	-1.780773E-1	6.977551E-5	-1.653915E-1	3.762271E-5
1.182000E+2	-1.891640E-1	3.172572E-5	-1.631077E-1	4.577946E-5
1.183000E+2	-1.826846E-1	6.084760E-5	-1.506470E-1	4.025974E-5
1.184000E+2	-1.887497E-1	6.016141E-5	-1.456802E-1	4.358607E-5
1.185000E+2	-1.833563E-1	3.899653E-5	-1.397500E-1	4.796284E-5
1.186000E+2	-1.780070E-1	4.122089E-5	-1.401441E-1	2.730294E-5
1.187000E+2	-1.719398E-1	4.605635E-5	-1.341314E-1	4.858359E-5
1.188000E+2	-1.748465E-1	5.441465E-5	-1.414168E-1	3.707036E-5
1.189000E+2	-1.710191E-1	3.091913E-5	-1.454317E-1	2.834556E-5
1.190000E+2	-1.743883E-1	2.686262E-5	-1.539524E-1	5.374423E-5
1.191000E+2	-1.694088E-1	3.307886E-5	-1.351929E-1	4.417226E-5
1.192000E+2	-1.869321E-1	5.480285E-5	-1.590724E-1	3.843036E-5
1.193000E+2	-1.918645E-1	4.816679E-5	-1.558126E-1	2.881477E-5
1.194000E+2	-1.908844E-1	6.011209E-5	-1.592760E-1	3.520340E-5
1.195000E+2	-1.910176E-1	5.614761E-5	-1.547438E-1	4.483792E-5
1.196000E+2	-1.839708E-1	7.415161E-5	-1.507084E-1	3.551658E-5
1.197000E+2	-1.883445E-1	6.094239E-5	-1.602258E-1	3.908340E-5
1.198000E+2	-1.866306E-1	5.144802E-5	-1.499546E-1	7.333468E-5
1.199000E+2	-1.793199E-1	6.604450E-5	-1.409611E-1	3.169913E-5
1.200000E+2	-1.852000E-1	3.412440E-5	-1.339846E-1	3.445350E-5
1.201000E+2	-1.670618E-1	8.864628E-5	-1.348066E-1	3.631773E-5
1.202000E+2	-1.893605E-1	3.986322E-5	-1.343491E-1	7.093968E-5
1.203000E+2	-1.777295E-1	4.718268E-5	-1.140348E-1	2.977307E-5
1.204000E+2	-1.509304E-1	6.448492E-5	-1.156217E-1	2.996219E-5
1.205000E+2	-1.493439E-1	2.064772E-5	-1.082125E-1	3.116130E-5
1.206000E+2	-1.552783E-1	5.277660E-5	-1.326782E-1	2.609613E-5
1.207000E+2	-1.501912E-1	4.935964E-5	-1.201046E-1	4.607890E-5
1.208000E+2	-1.442766E-1	6.523846E-5	-1.459496E-1	4.417153E-5
1.209000E+2	-1.600825E-1	2.554409E-5	-1.564126E-1	4.804979E-5
1.210000E+2	-1.663845E-1	4.655172E-5	-1.549941E-1	5.177791E-5
1.211000E+2	-1.694785E-1	4.332455E-5	-1.496461E-1	4.201417E-5
1.212000E+2	-1.558994E-1	3.951879E-5	-1.317221E-1	2.953527E-5
1.213000E+2	-1.669204E-1	5.614089E-5	-1.197671E-1	4.778517E-5
1.214000E+2	-1.654703E-1	4.307826E-5	-1.126202E-1	2.595635E-5
1.215000E+2	-1.656926E-1	1.685126E-5	-1.027066E-1	2.394271E-5
1.216000E+2	-1.595492E-1	7.973858E-5	-9.306858E-2	3.253409E-5
1.217000E+2	-1.500091E-1	5.529700E-5	-9.950302E-2	1.734382E-5
1.218000E+2	-1.617298E-1	5.017092E-5	-1.054932E-1	1.682588E-5
1.219000E+2	-1.585650E-1	4.236734E-5	-1.166138E-1	3.926000E-5
1.220000E+2	-1.640261E-1	2.718125E-5	-1.318894E-1	4.434338E-5
1.221000E+2	-1.711543E-1	7.410000E-5	-1.538658E-1	4.459575E-5
1.222000E+2	-1.813061E-1	2.277935E-5	-1.618061E-1	4.330176E-5
1.223000E+2	-1.773198E-1	5.498023E-5	-1.563939E-1	4.063116E-5
1.224000E+2	-1.946270E-1	3.263312E-5	-1.612671E-1	7.502205E-5
1.225000E+2	-1.824526E-1	7.914689E-5	-1.523493E-1	5.964399E-5
1.226000E+2	-1.842589E-1	6.303800E-5	-1.346343E-1	3.644377E-5
1.227000E+2	-1.606619E-1	4.515613E-5	-1.323733E-1	4.922738E-5
1.228000E+2	-1.628335E-1	4.844369E-5	-1.355263E-1	2.780080E-5
1.229000E+2	-1.860996E-1	7.705283E-5	-1.211625E-1	2.373958E-5
1.230000E+2	-1.784450E-1	5.324211E-5	-1.343826E-1	1.547384E-5
1.231000E+2	-1.845479E-1	1.003095E-4	-1.296205E-1	6.759846E-5
1.232000E+2	-1.959590E-1	5.077113E-5	-1.269192E-1	2.995983E-5
1.233000E+2	-2.001960E-1	5.702929E-5	-1.413068E-1	5.595909E-5
1.234000E+2	-2.032448E-1	1.097814E-4	-1.315537E-1	4.225273E-5
1.235000E+2	-1.929469E-1	5.250250E-5	-1.208948E-1	3.605257E-5
1.236000E+2	-1.738856E-1	6.671313E-5	-1.289082E-1	2.799802E-5
1.237000E+2	-1.799701E-1	3.106530E-5	-1.433593E-1	1.919856E-5
1.238000E+2	-1.712892E-1	4.476771E-5	-1.464968E-1	5.168075E-5
1.239000E+2	-1.747417E-1	6.192657E-5	-1.301823E-1	4.334018E-5
1.240000E+2	-1.672269E-1	3.799473E-5	-1.407109E-1	3.370973E-5
1.241000E+2	-1.911912E-1	4.423164E-5	-1.411987E-1	6.042077E-5
1.242000E+2	-1.856349E-1	4.623381E-5	-1.208136E-1	5.073332E-5
1.243000E+2	-1.827118E-1	7.919284E-5	-1.375104E-1	4.181402E-5
1.244000E+2	-1.907254E-1	4.451886E-5	-1.284371E-1	4.809405E-5
1.245000E+2	-1.697188E-1	2.906829E-5	-1.367953E-1	1.936987E-5
1.246000E+2	-1.767566E-1	5.170402E-5	-1.487185E-1	5.281786E-5
1.247000E+2	-1.727268E-1	3.881013E-5	-1.382017E-1	2.816077E-5
1.248000E+2	-1.675006E-1	4.225972E-5	-1.431902E-1	3.252078E-5
1.249000E+2	-1.535241E-1	6.009825E-5	-1.381584E-1	4.209179E-5
1.250000E+2	-1.624699E-1	4.550483E-5	-1.428262E-1	4.177026E-5
1.251000E+2	-1.856554E-1	4.709032E-5	-1.455521E-1	4.389405E-5
1.252000E+2	-1.697411E-1	5.504939E-5	-1.319444E-1	3.725610E-5
1.253000E+2	-1.874358E-1	4.443582E-5	-1.215372E-1	3.666814E-5
1.254000E+2	-1.720412E-1	4.788665E-5	-1.225405E-1	4.396645E-5
1.255000E+2	-1.782871E-1	3.902822E-5	-1.020910E-1	3.135711E-5
1.256000E+2	-1.835680E-1	4.797389E-5	-9.756124E-2	1.738508E-5
1.257000E+2	-1.734155E-1	5.746687E-5	-1.067823E-1	2.363772E-5
1.258000E+2	-1.734022E-1	4.414445E-5	-1.076540E-1	3.421919E-5
1.259000E+2	-1.874759E-1	3.837704E-5	-1.281743E-1	1.990472E-5
1.260000E+2	-1.936087E-1	2.632365E-5	-1.200597E-1	5.240224E-5
1.261000E+2	-1.941323E-1	4.551793E-5	-1.634526E-1	3.412340E-5
1.262000E+2	-2.099210E-1	9.137666E-5	-1.729332E-1	3.307646E-5
1.263000E+2	-2.018161E-1	4.656172E-5	-1.666447E-1	6.904714E-5
1.264000E+2	-2.161140E-1	7.093102E-5	-1.733424E-1	3.569229E-5
1.265000E+2	-1.964017E-1	5.643883E-5	-1.617024E-1	6.843231E-5
1.266000E+2	-1.991947E-1	5.748295E-5	-1.388077E-1	7.213515E-5
1.267000E+2	-1.964752E-1	5.027755E-5	-1.285974E-1	5.400949E-5
1.268000E+2	-1.738516E-1	2.599604E-5	-1.300647E-1	4.026508E-5
1.269000E+2	-1.877817E-1	5.664231E-5	-1.033061E-1	3.134552E-5
1.270000E+2	-1.692829E-1	4.356465E-5	-1.012828E-1	3.261859E-5
1.271000E+2	-1.800828E-1	6.147161E-5	-8.195920E-2	4.757902E-5
1.272000E+2	-1.559831E-1	3.117177E-5	-9.505405E-2	2.431005E-5
1.273000E+2	-1.812711E-1	5.884393E-5	-9.448314E-2	3.127996E-5
1.274000E+2	-1.674332E-1	4.718266E-5	-1.139387E-1	4.148226E-5
1.275000E+2	-1.796487E-1	5.072614E-5	-1.312135E-1	3.947422E-5
1.276000E+2	-1.600961E-1	3.323858E-5	-1.355427E-1	3.270680E-5
1.277000E+2	-1.642319E-1	4.355596E-5	-1.844785E-1	6.292071E-5
1.278000E+2	-1.664142E-1	4.292596E-5	-1.667972E-1	8.037777E-5
1.279000E+2	-1.462043E-1	1.918131E-5	-1.509586E-1	7.100330E-5
1.280000E+2	-1.623754E-1	4.654343E-5	-1.397342E-1	3.761886E-5
1.281000E+2	-1.718286E-1	3.189587E-5	-1.283734E-1	2.894235E-5
1.282000E+2	-1.658740E-1	5.452230E-5	-1.066177E-1	2.143800E-5
1.283000E+2	-1.832950E-1	4.921546E-5	-9.677754E-2	2.460964E-5
1.284000E+2	-1.845390E-1	4.849104E-5	-9.242876E-2	2.281334E-5
1.285000E+2	-1.867956E-1	6.600899E-5	-8.904490E-2	1.591091E-5
1.286000E+2	-1.807004E-1	4.613620E-5	-9.066408E-2	2.301257E-5
1.287000E+2	-1.645880E-1	5.409286E-5	-9.406213E-2	1.301456E-5
1.288000E+2	-1.824232E-1	1.175761E-4	-1.168626E-1	4.997734E-5
1.289000E+2	-1.808889E-1	3.669290E-5	-1.286257E-1	8.151444E-5
1.290000E+2	-1.866353E-1	5.346529E-5	-1.394114E-1	4.391269E-5
1.291000E+2	-1.942415E-1	9.032090E-5	-1.567662E-1	4.971391E-5
1.292000E+2	-1.936971E-1	8.137396E-5	-1.445886E-1	4.812235E-5
1.293000E+2	-2.111508E-1	4.568755E-5	-1.384963E-1	6.212418E-5
1.294000E+2	-1.925951E-1	5.928186E-5	-1.319435E-1	1.389782E-5
1.295000E+2	-2.025984E-1	5.685206E-5	-1.090569E-1	2.233536E-5
1.296000E+2	-1.966253E-1	2.350208E-5	-1.176380E-1	3.887137E-5
1.297000E+2	-1.970786E-1	2.972329E-5	-1.056231E-1	2.607297E-5
1.298000E+2	-1.842268E-1	4.283670E-5	-1.204668E-1	4.121515E-5
1.299000E+2	-1.940106E-1	4.127391E-5	-1.315559E-1	4.030785E-5
1.300000E+2	-2.010740E-1	5.551085E-5	-1.152295E-1	5.032122E-5
1.301000E+2	-2.003798E-1	6.033045E-5	-1.443945E-1	3.416829E-5
1.302000E+2	-2.120362E-1	7.159209E-5	-1.321039E-1	2.032883E-5
1.303000E+2	-2.101289E-1	4.580214E-5	-1.292209E-1	4.864431E-5
1.304000E+2	-2.080725E-1	5.860334E-5	-1.559321E-1	4.454667E-5
1.305000E+2	-2.024308E-1	5.339921E-5	-1.307276E-1	5.391200E-5
1.306000E+2	-2.004880E-1	4.087588E-5	-1.302140E-1	5.432589E-5
1.307000E+2	-2.056723E-1	5.632675E-5	-1.445667E-1	3.587866E-5
1.308000E+2	-2.110783E-1	6.782202E-5	-1.319670E-1	3.761929E-5
1.309000E+2	-2.055936E-1	5.018686E-5	-1.390340E-1	4.645817E-5
1.310000E+2	-2.095918E-1	4.287326E-5	-1.231912E-1	4.188807E-5
1.311000E+2	-2.098383E-1	6.689941E-5	-1.247026E-1	2.692944E-5
1.312000E+2	-2.202935E-1	9.723923E-5	-1.472368E-1	3.771667E-5
1.313000E+2	-2.213878E-1	4.459248E-5	-1.298393E-1	4.166337E-5
1.314000E+2	-2.065968E-1	6.594490E-5	-1.581792E-1	7.656198E-5
1.315000E+2	-2.144041E-1	6.077713E-5	-1.644825E-1	3.622531E-5
1.316000E+2	-1.890770E-1	4.950170E-5	-1.527920E-1	3.529347E-5
1.317000E+2	-1.820394E-1	6.442831E-5	-1.735419E-1	4.845048E-5
1.318000E+2	-1.904000E-1	9.050378E-5	-1.659407E-1	1.065556E-4
1.319000E+2	-1.794566E-1	7.104345E-5	-1.480057E-1	7.969392E-5
1.320000E+2	-1.980417E-1	8.806407E-5	-1.306308E-1	1.763408E-5
1.321000E+2	-1.796135E-1	5.060703E-5	-1.115835E-1	5.659280E-5
1.322000E+2	-1.971260E-1	4.067148E-5	-9.539872E-2	4.387188E-5
1.323000E+2	-2.047604E-1	5.477469E-5	-8.481632E-2	4.128883E-5
1.324000E+2	-1.985018E-1	7.355518E-5	-6.691649E-2	3.277281E-5
1.325000E+2	-2.001390E-1	7.976983E-5	-8.401207E-2	3.070577E-5
1.326000E+2	-2.035273E-1	6.124180E-5	-7.761568E-2	2.595896E-5
1.327000E+2	-1.971961E-1	4.606867E-5	-7.769816E-2	2.925066E-5
1.328000E+2	-1.927220E-1	2.246131E-5	-1.124351E-1	3.360628E-5
1.329000E+2	-2.099660E-1	6.407999E-5	-1.149305E-1	3.525391E-5
1.330000E+2	-1.919837E-1	2.713545E-5	-1.385452E-1	8.174077E-5
1.331000E+2	-2.008231E-1	9.776165E-5	-1.399555E-1	5.742511E-5
1.332000E+2	-2.148025E-1	5.863114E-5	-1.472357E-1	3.465221E-5
1.333000E+2	-2.112030E-1	6.599829E-5	-1.480369E-1	6.818742E-5
1.334000E+2	-2.168789E-1	6.660115E-5	-1.317128E-1	3.299198E-5
1.335000E+2	-2.074136E-1	4.748663E-5	-1.403672E-1	5.136447E-5
1.336000E+2	-2.011624E-1	9.594589E-5	-1.144904E-1	3.890299E-5
1.337000E+2	-2.023324E-1	5.855267E-5	-1.042133E-1	2.784218E-5
1.338000E+2	-2.004412E-1	4.080178E-5	-1.284944E-1	2.729194E-5
1.339000E+2	-2.083175E-1	4.623107E-5	-1.118779E-1	4.172382E-5
1.340000E+2	-2.037011E-1	2.420166E-5	-1.051284E-1	4.293542E-5
1.341000E+2	-2.149167E-1	6.662610E-5	-1.253575E-1	3.951990E-5
1.342000E+2	-2.290675E-1	5.573256E-5	-1.144277E-1	2.906500E-5
1.343000E+2	-2.219789E-1	7.524905E-5	-1.496573E-1	7.633647E-5
1.344000E+2	-2.331718E-1	8.376277E-5	-1.856630E-1	1.058064E-4
1.345000E+2	-2.232250E-1	4.075092E-5	-1.868561E-1	4.227449E-5
1.346000E+2	-2.149839E-1	5.919152E-5	-2.027739E-1	9.267160E-5
1.347000E+2	-2.210011E-1	1.156070E-4	-1.971191E-1	8.349972E-5
1.348000E+2	-2.084526E-1	8.073720E-5	-1.741985E-1	4.733451E-5
1.349000E+2	-2.227428E-1	7.483112E-5	-1.671147E-1	4.632464E-5
1.350000E+2	-2.149383E-1	6.554101E-5	-1.358424E-1	4.559321E-5
1.351000E+2	-2.193462E-1	1.228388E-4	-1.317066E-1	4.463124E-5
1.352000E+2	-2.041607E-1	7.099450E-5	-1.063858E-1	4.243743E-5
1.353000E+2	-2.105969E-1	7.269181E-5	-9.656079E-2	3.831591E-5
1.354000E+2	-2.109946E-1	8.510180E-5	-1.056214E-1	2.438994E-5
1.355000E+2	-2.033649E-1	4.495952E-5	-9.775700E-2	3.117757E-5
1.356000E+2	-2.193437E-1	6.999212E-5	-9.598655E-2	3.256230E-5
1.357000E+2	-2.184587E-1	7.599031E-5	-1.125335E-1	3.439572E-5
1.358000E+2	-2.067277E-1	4.712183E-5	-1.125227E-1	2.353739E-5
1.359000E+2	-2.071673E-1	5.741897E-5	-1.210663E-1	4.330742E-5
1.360000E+2	-2.063028E-1	6.853851E-5	-1.311206E-1	5.389133E-5
1.361000E+2	-2.118779E-1	9.441754E-5	-1.172220E-1	5.042807E-5
1.362000E+2	-2.104849E-1	6.186208E-5	-1.208580E-1	5.881454E-5
1.363000E+2	-2.129375E-1	7.117868E-5	-9.216067E-2	6.435353E-5
1.364000E+2	-2.247919E-1	9.155009E-5	-7.973720E-2	2.359816E-5
1.365000E+2	-2.056385E-1	6.879288E-5	-9.859991E-2	2.662059E-5
1.366000E+2	-2.024196E-1	5.817152E-5	-6.569621E-2	1.420115E-5
1.367000E+2	-1.837410E-1	4.005461E-5	-7.688960E-2	2.271659E-5
1.368000E+2	-1.944836E-1	4.882739E-5	-9.006497E-2	3.016776E-5
1.369000E+2	-1.829630E-1	4.916727E-5	-1.046815E-1	7.256328E-5
1.370000E+2	-1.826299E-1	4.314778E-5	-1.285981E-1	1.789665E-5
1.371000E+2	-1.848394E-1	2.948109E-5	-1.330903E-1	3.616503E-5
1.372000E+2	-1.950040E-1	4.105115E-5	-1.433061E-1	2.078723E-5
1.373000E+2	-2.187652E-1	4.164139E-5	-1.562308E-1	3.431637E-5
1.374000E+2	-2.115359E-1	6.777965E-5	-1.447495E-1	3.941302E-5
1.375000E+2	-2.262312E-1	7.385164E-5	-1.554131E-1	4.833263E-5
1.376000E+2	-2.115794E-1	7.044014E-5	-1.353309E-1	2.712158E-5
1.377000E+2	-2.224634E-1	4.694008E-5	-1.170548E-1	4.859903E-5
1.378000E+2	-2.069432E-1	6.167937E-5	-1.388628E-1	1.675485E-5
1.379000E+2	-2.156805E-1	6.745706E-5	-1.083275E-1	3.694919E-5
1.380000E+2	-2.156442E-1	8.213268E-5	-1.242037E-1	2.458345E-5
1.381000E+2	-2.154986E-1	5.949555E-5	-1.301940E-1	3.189010E-5
1.382000E+2	-2.259341E-1	8.645532E-5	-1.270918E-1	3.026405E-5
1.383000E+2	-2.320623E-1	4.137937E-5	-1.670251E-1	7.509596E-5
1.384000E+2	-2.241381E-1	7.422607E-5	-1.637600E-1	3.490004E-5
1.385000E+2	-2.021337E-1	4.640380E-5	-1.921321E-1	6.810788E-5
1.386000E+2	-2.155224E-1	5.494053E-5	-1.880877E-1	8.385964E-5
1.387000E+2	-1.854141E-1	3.570580E-5	-1.634160E-1	6.113952E-5
1.388000E+2	-2.070109E-1	3.752630E-5	-1.556147E-1	5.091269E-5
1.389000E+2	-1.783089E-1	4.498224E-5	-1.142581E-1	6.328749E-5
1.390000E+2	-1.884949E-1	1.047117E-4	-9.249210E-2	3.931710E-5
1.391000E+2	-2.242035E-1	5.688702E-5	-9.954659E-2	3.036805E-5
1.392000E+2	-1.976554E-1	9.954910E-5	-7.764141E-2	3.688070E-5
1.393000E+2	-2.168829E-1	9.041458E-5	-6.269631E-2	2.329048E-5
1.394000E+2	-2.041937E-1	4.079219E-5	-6.218264E-2	1.103318E-5
1.395000E+2	-2.152178E-1	4.187044E-5	-5.624915E-2	1.407273E-5
1.396000E+2	-2.054359E-1	5.341692E-5	-6.392708E-2	2.693644E-5
1.397000E+2	-1.947125E-1	4.592512E-5	-6.871716E-2	2.000190E-5
1.398000E+2	-1.889827E-1	3.581775E-5	-7.589225E-2	2.292956E-5
1.399000E+2	-1.965439E-1	8.467357E-5	-1.053356E-1	6.791555E-5
1.400000E+2	-2.057125E-1	8.634209E-5	-1.026355E-1	2.838222E-5
1.401000E+2	-1.914156E-1	8.989616E-5	-1.278437E-1	4.477634E-5
1.402000E+2	-2.060631E-1	6.300303E-5	-1.280693E-1	6.104790E-5
1.403000E+2	-2.140037E-1	6.802034E-5	-1.075697E-1	4.383218E-5
1.404000E+2	-2.189672E-1	3.304418E-5	-1.255143E-1	6.747573E-5
1.405000E+2	-2.117509E-1	9.085282E-5	-1.014915E-1	6.730612E-5
1.406000E+2	-2.042825E-1	8.707199E-5	-9.588836E-2	4.077263E-5
1.407000E+2	-1.943044E-1	3.257496E-5	-9.886109E-2	2.638630E-5
1.408000E+2	-2.076572E-1	8.067078E-5	-8.951029E-2	2.041277E-5
1.409000E+2	-1.985817E-1	4.647610E-5	-1.063587E-1	3.024896E-5
1.410000E+2	-2.058569E-1	5.187830E-5	-1.031035E-1	2.020914E-5
1.411000E+2	-1.941834E-1	7.871761E-5	-1.109128E-1	8.068891E-5
1.412000E+2	-2.137888E-1	5.108160E-5	-1.562970E-1	5.302802E-5
1.413000E+2	-2.128103E-1	3.949270E-5	-1.376600E-1	2.794395E-5
1.414000E+2	-2.107963E-1	6.265038E-5	-1.755605E-1	7.023290E-5
1.415000E+2	-2.195918E-1	5.236072E-5	-1.794517E-1	5.038432E-5
1.416000E+2	-2.103530E-1	9.837725E-5	-1.525620E-1	3.000908E-5
1.417000E+2	-2.174918E-1	9.197014E-5	-1.668162E-1	4.268041E-5
1.418000E+2	-2.113575E-1	4.036184E-5	-1.414529E-1	8.111890E-5
1.419000E+2	-2.155522E-1	3.042560E-5	-1.232919E-1	3.127342E-5
1.420000E+2	-2.198987E-1	7.250207E-5	-1.125900E-1	2.501326E-5
1.421000E+2	-2.135411E-1	6.526901E-5	-1.113887E-1	2.538458E-5
1.422000E+2	-2.206363E-1	5.731920E-5	-1.309113E-1	2.260558E-5
1.423000E+2	-2.176033E-1	4.938495E-5	-1.117919E-1	3.012902E-5
1.424000E+2	-2.188259E-1	7.736493E-5	-1.139798E-1	2.616976E-5
1.425000E+2	-2.180056E-1	1.401637E-4	-1.226634E-1	4.128982E-5
1.426000E+2	-1.979769E-1	6.088135E-5	-1.160097E-1	3.679247E-5
1.427000E+2	-2.094410E-1	6.711414E-5	-1.152390E-1	2.172336E-5
1.428000E+2	-1.971381E-1	5.709314E-5	-1.177528E-1	6.318629E-5
1.429000E+2	-1.765419E-1	8.837908E-5	-9.226101E-2	6.187432E-5
1.430000E+2	-1.914028E-1	6.333492E-5	-8.157254E-2	1.867224E-5
1.431000E+2	-1.845930E-1	6.872681E-5	-8.271351E-2	5.100920E-5
1.432000E+2	-1.793330E-1	3.129231E-5	-6.003010E-2	3.133234E-5
1.433000E+2	-1.770776E-1	3.858294E-5	-5.536414E-2	1.636778E-5
1.434000E+2	-1.709130E-1	7.278489E-5	-4.732371E-2	1.837634E-5
1.435000E+2	-1.808956E-1	4.164406E-5	-4.940080E-2	2.997447E-5
1.436000E+2	-1.681334E-1	6.597150E-5	-6.279889E-2	2.565391E-5
1.437000E+2	-1.685874E-1	3.612064E-5	-6.284772E-2	1.146236E-5
1.438000E+2	-1.655127E-1	5.473480E-5	-1.024401E-1	7.806956E-5
1.439000E+2	-2.029178E-1	6.887808E-5	-1.093290E-1	3.975822E-5
1.440000E+2	-1.673591E-1	7.239221E-5	-1.170796E-1	5.464626E-5
1.441000E+2	-1.905393E-1	1.205353E-4	-1.458733E-1	2.796162E-5
1.442000E+2	-1.886255E-1	5.547048E-5	-1.273506E-1	4.577900E-5
1.443000E+2	-1.992142E-1	5.906013E-5	-1.280809E-1	4.428561E-5
1.444000E+2	-2.026842E-1	3.603845E-5	-1.209244E-1	5.518648E-5
1.445000E+2	-1.965902E-1	6.140081E-5	-1.018082E-1	6.965644E-5
1.446000E+2	-1.826265E-1	3.219644E-5	-9.876163E-2	2.503689E-5
1.447000E+2	-2.028948E-1	7.648241E-5	-8.136039E-2	2.770777E-5
1.448000E+2	-1.835081E-1	5.566733E-5	-9.350813E-2	4.363804E-5
1.449000E+2	-1.914137E-1	5.976833E-5	-8.073997E-2	4.277550E-5
1.450000E+2	-2.018201E-1	7.518188E-5	-8.208261E-2	1.686323E-5
1.451000E+2	-1.895853E-1	5.534940E-5	-1.229354E-1	4.901325E-5
1.452000E+2	-2.208736E-1	4.440649E-5	-1.085681E-1	5.243754E-5
1.453000E+2	-2.110161E-1	3.230679E-5	-1.505388E-1	7.524983E-5
1.454000E+2	-2.245747E-1	9.984950E-5	-1.635460E-1	5.798649E-5
1.455000E+2	-1.965385E-1	5.210437E-5	-1.535879E-1	4.674882E-5
1.456000E+2	-2.157704E-1	4.331090E-5	-1.637689E-1	1.100304E-4
1.457000E+2	-2.061949E-1	5.447568E-5	-1.493880E-1	7.547416E-5
1.458000E+2	-2.124407E-1	5.417510E-5	-1.277899E-1	3.032799E-5
1.459000E+2	-1.933616E-1	5.189718E-5	-1.112403E-1	6.324402E-5
1.460000E+2	-2.019339E-1	9.721796E-5	-8.617890E-2	3.588138E-5
1.461000E+2	-2.201842E-1	5.664091E-5	-9.295189E-2	3.079212E-5
1.462000E+2	-1.943690E-1	2.304206E-5	-8.746647E-2	5.669510E-5
1.463000E+2	-2.160840E-1	6.433491E-5	-6.550858E-2	3.853589E-5
1.464000E+2	-1.887638E-1	1.155108E-4	-7.424721E-2	2.427967E-5
1.465000E+2	-2.015003E-1	6.354069E-5	-7.073395E-2	2.301782E-5
1.466000E+2	-2.104816E-1	5.084476E-5	-5.949042E-2	3.983747E-5
1.467000E+2	-1.807685E-1	6.908060E-5	-8.459771E-2	3.039387E-5
1.468000E+2	-1.802832E-1	6.321048E-5	-8.461630E-2	2.993987E-5
1.469000E+2	-1.835821E-1	4.649101E-5	-1.191870E-1	3.233239E-5
1.470000E+2	-1.880713E-1	8.782452E-5	-1.226752E-1	3.888718E-5
1.471000E+2	-1.825302E-1	4.804693E-5	-1.170565E-1	2.844747E-5
1.472000E+2	-1.816427E-1	8.929764E-5	-1.240033E-1	3.574105E-5
1.473000E+2	-1.777572E-1	3.337453E-5	-9.983193E-2	2.085630E-5
1.474000E+2	-1.864902E-1	7.739369E-5	-9.739311E-2	4.338256E-5
1.475000E+2	-1.892031E-1	6.279358E-5	-9.799603E-2	6.019268E-5
1.476000E+2	-1.805691E-1	7.192644E-5	-7.857619E-2	2.779662E-5
1.477000E+2	-1.886439E-1	5.599965E-5	-9.695854E-2	4.173264E-5
1.478000E+2	-1.902931E-1	6.076329E-5	-9.245574E-2	5.203566E-5
1.479000E+2	-1.758929E-1	4.613198E-5	-9.218544E-2	3.977996E-5
1.480000E+2	-1.806692E-1	6.609716E-5	-1.019358E-1	3.575159E-5
1.481000E+2	-1.739243E-1	5.340647E-5	-1.039607E-1	4.576710E-5
1.482000E+2	-1.875595E-1	6.688769E-5	-1.280888E-1	4.268028E-5
1.483000E+2	-1.943174E-1	8.668304E-5	-1.217533E-1	2.116563E-5
1.484000E+2	-1.926403E-1	4.405891E-5	-1.250374E-1	4.243859E-5
1.485000E+2	-1.890698E-1	6.606186E-5	-1.274244E-1	6.804986E-5
1.486000E+2	-1.978137E-1	5.230456E-5	-1.017960E-1	5.558051E-5
1.487000E+2	-1.856443E-1	5.935085E-5	-1.023700E-1	6.225939E-5
1.488000E+2	-1.740059E-1	6.005270E-5	-1.013942E-1	4.389205E-5
1.489000E+2	-1.826085E-1	8.624163E-5	-7.941350E-2	1.940384E-5
1.490000E+2	-1.732891E-1	4.439175E-5	-9.200190E-2	4.362234E-5
1.491000E+2	-1.867351E-1	2.755943E-5	-8.316696E-2	5.732333E-5
1.492000E+2	-1.981870E-1	5.414358E-5	-9.765090E-2	7.315624E-5
1.493000E+2	-1.880520E-1	3.446259E-5	-1.087335E-1	1.733346E-5
1.494000E+2	-1.954896E-1	5.835988E-5	-1.017798E-1	5.041073E-5
1.495000E+2	-2.008888E-1	4.408060E-5	-1.179196E-1	3.912977E-5
1.496000E+2	-1.889296E-1	5.235734E-5	-1.057094E-1	9.018374E-5
1.497000E+2	-1.960652E-1	7.416724E-5	-9.851061E-2	3.733588E-5
1.498000E+2	-1.853834E-1	4.973638E-5	-1.099771E-1	4.857366E-5
1.499000E+2	-1.847382E-1	8.180646E-5	-8.262571E-2	5.375108E-5
1.500000E+2	-2.035498E-1	6.582848E-5	-7.377574E-2	3.447184E-5
1.501000E+2	-1.879262E-1	2.920094E-5	-8.340925E-2	4.197527E-5
1.502000E+2	-2.020094E-1	8.073242E-5	-5.782922E-2	1.387963E-5
1.503000E+2	-1.783989E-1	4.671461E-5	-6.989170E-2	3.733314E-5
1.504000E+2	-1.866440E-1	6.893574E-5	-8.147593E-2	4.452036E-5
1.505000E+2	-1.939596E-1	4.026788E-5	-6.855885E-2	2.632675E-5
1.506000E+2	-1.748456E-1	4.226425E-5	-9.275141E-2	1.589575E-5
1.507000E+2	-1.730032E-1	4.687532E-5	-9.960936E-2	6.450446E-5
1.508000E+2	-1.614270E-1	4.136757E-5	-1.163027E-1	6.972787E-5
1.509000E+2	-1.744711E-1	8.968973E-5	-1.486999E-1	5.055098E-5
1.510000E+2	-1.748473E-1	3.514407E-5	-1.361217E-1	4.450537E-5
1.511000E+2	-1.705244E-1	3.333192E-5	-1.389597E-1	5.706789E-5
1.512000E+2	-1.701347E-1	7.492705E-5	-1.276528E-1	6.712482E-5
1.513000E+2	-1.613645E-1	7.124306E-5	-1.015419E-1	1.201503E-4
1.514000E+2	-1.843521E-1	8.729688E-5	-1.077227E-1	6.389978E-5
1.515000E+2	-1.699077E-1	5.226318E-5	-8.389988E-2	3.832776E-5
1.516000E+2	-1.651572E-1	8.659981E-5	-7.128806E-2	2.292110E-5
1.517000E+2	-1.747333E-1	4.273967E-5	-8.060695E-2	3.601068E-5
1.518000E+2	-1.642866E-1	3.690820E-5	-6.716797E-2	2.822783E-5
1.519000E+2	-1.605083E-1	3.647006E-5	-7.307764E-2	1.701745E-5
1.520000E+2	-1.623571E-1	7.307951E-5	-7.394332E-2	1.898781E-5
1.521000E+2	-1.600282E-1	3.052484E-5	-8.233070E-2	3.340924E-5
1.522000E+2	-1.680409E-1	5.914005E-5	-9.705833E-2	8.465270E-5
1.523000E+2	-1.583082E-1	3.014425E-5	-9.039348E-2	4.494247E-5
1.524000E+2	-1.633907E-1	5.015429E-5	-1.121672E-1	5.869775E-5
1.525000E+2	-1.671924E-1	6.460775E-5	-1.144715E-1	2.982194E-5
1.526000E+2	-1.648859E-1	4.718908E-5	-9.468392E-2	3.060140E-5
1.527000E+2	-1.723430E-1	8.560358E-5	-1.067449E-1	5.409333E-5
1.528000E+2	-1.663200E-1	5.713811E-5	-8.396519E-2	5.867153E-5
1.529000E+2	-1.737713E-1	6.527649E-5	-8.777388E-2	4.912276E-5
1.530000E+2	-1.732037E-1	5.939339E-5	-8.804584E-2	4.517241E-5
1.531000E+2	-1.875844E-1	2.440123E-5	-8.168467E-2	3.809373E-5
1.532000E+2	-1.718848E-1	7.268443E-5	-9.066789E-2	2.799695E-5
1.533000E+2	-1.822796E-1	9.130331E-5	-7.511221E-2	3.793035E-5
1.534000E+2	-1.784052E-1	7.301879E-5	-8.810670E-2	5.884250E-5
1.535000E+2	-1.684250E-1	6.314037E-5	-8.910641E-2	7.525072E-5
1.536000E+2	-1.839377E-1	6.495775E-5	-7.371804E-2	2.805087E-5
1.537000E+2	-1.617098E-1	9.788816E-5	-9.757866E-2	6.268525E-5
1.538000E+2	-1.632945E-1	6.602873E-5	-8.240493E-2	3.053171E-5
1.539000E+2	-1.575818E-1	5.675127E-5	-8.525527E-2	4.904727E-5
1.540000E+2	-1.491538E-1	3.098346E-5	-9.444529E-2	6.678694E-5
1.541000E+2	-1.482393E-1	3.688169E-5	-7.334854E-2	4.452809E-5
1.542000E+2	-1.411737E-1	7.649216E-5	-8.049855E-2	6.603551E-5
1.543000E+2	-1.523613E-1	4.822656E-5	-9.232374E-2	1.980750E-5
1.544000E+2	-1.483920E-1	5.787785E-5	-7.820995E-2	4.336398E-5
1.545000E+2	-1.410041E-1	5.851964E-5	-8.790963E-2	6.171550E-5
1.546000E+2	-1.446449E-1	6.354049E-5	-7.782600E-2	4.665037E-5
1.547000E+2	-1.396399E-1	4.349841E-5	-7.882199E-2	4.498042E-5
1.548000E+2	-1.549156E-1	5.628240E-5	-1.023344E-1	6.503115E-5
1.549000E+2	-1.517340E-1	7.097380E-5	-9.211625E-2	2.568351E-5
1.550000E+2	-1.573125E-1	3.837148E-5	-9.622231E-2	1.910925E-5
1.551000E+2	-1.604389E-1	6.784512E-5	-1.042819E-1	5.793369E-5
1.552000E+2	-1.543940E-1	4.827417E-5	-9.403705E-2	1.066305E-4
1.553000E+2	-1.621810E-1	2.176001E-5	-9.299299E-2	5.904168E-5
1.554000E+2	-1.591697E-1	3.683859E-5	-8.819586E-2	1.745570E-5
1.555000E+2	-1.499142E-1	4.748102E-5	-7.149045E-2	5.856297E-5
1.556000E+2	-1.520604E-1	6.833088E-5	-7.737414E-2	5.558484E-5
1.557000E+2	-1.468846E-1	5.043200E-5	-6.279493E-2	4.151474E-5
1.558000E+2	-1.426486E-1	3.813472E-5	-6.452493E-2	1.334212E-5
1.559000E+2	-1.524794E-1	8.673290E-5	-6.165366E-2	3.671956E-5
1.560000E+2	-1.508898E-1	5.061274E-5	-7.791351E-2	3.765377E-5
1.561000E+2	-1.562380E-1	5.020755E-5	-9.439728E-2	5.780071E-5
1.562000E+2	-1.656291E-1	5.418540E-5	-8.211867E-2	3.721790E-5
1.563000E+2	-1.639775E-1	1.017990E-4	-1.056306E-1	3.446915E-5
1.564000E+2	-1.707154E-1	1.190031E-4	-1.086958E-1	4.198945E-5
1.565000E+2	-1.664953E-1	4.577462E-5	-1.008189E-1	6.927290E-5
1.566000E+2	-1.708921E-1	6.378582E-5	-1.114985E-1	3.688820E-5
1.567000E+2	-1.643475E-1	9.547589E-5	-8.930422E-2	5.445628E-5
1.568000E+2	-1.612876E-1	6.310354E-5	-8.779141E-2	4.685128E-5
1.569000E+2	-1.541026E-1	4.786238E-5	-9.189283E-2	3.718435E-5
1.570000E+2	-1.645519E-1	3.530415E-5	-6.794988E-2	3.186468E-5
1.571000E+2	-1.481555E-1	4.687741E-5	-8.647947E-2	1.826422E-5
1.572000E+2	-1.544043E-1	5.048776E-5	-6.237655E-2	4.802488E-5
1.573000E+2	-1.542854E-1	5.729571E-5	-6.571049E-2	2.081590E-5
1.574000E+2	-1.495323E-1	4.481394E-5	-9.761659E-2	3.105905E-5
1.575000E+2	-1.662019E-1	6.443683E-5	-8.538423E-2	3.830649E-5
1.576000E+2	-1.428281E-1	3.653469E-5	-1.055223E-1	6.674082E-5
1.577000E+2	-1.392752E-1	4.714319E-5	-1.035725E-1	5.314001E-5
1.578000E+2	-1.372082E-1	6.236804E-5	-1.118027E-1	2.922387E-5
1.579000E+2	-1.339687E-1	5.664353E-5	-1.248369E-1	6.275455E-5
1.580000E+2	-1.450623E-1	3.085269E-5	-1.220955E-1	5.821425E-5
1.581000E+2	-1.395193E-1	3.289108E-5	-1.123876E-1	8.424205E-5
1.582000E+2	-1.556565E-1	2.416663E-5	-1.097771E-1	4.849757E-5
1.583000E+2	-1.420407E-1	4.000183E-5	-9.010604E-2	7.400551E-5
1.584000E+2	-1.620495E-1	7.366100E-5	-8.444273E-2	1.884571E-5
1.585000E+2	-1.647146E-1	4.721563E-5	-8.402570E-2	3.112091E-5
1.586000E+2	-1.545208E-1	3.934265E-5	-6.205109E-2	4.540941E-5
1.587000E+2	-1.690043E-1	5.311470E-5	-6.334940E-2	7.215400E-6
1.588000E+2	-1.525229E-1	3.389314E-5	-6.376569E-2	3.857187E-5
1.589000E+2	-1.541520E-1	4.797632E-5	-5.424242E-2	1.639175E-5
1.590000E+2	-1.507104E-1	6.946624E-5	-7.351236E-2	3.970696E-5
1.591000E+2	-1.592531E-1	7.856144E-5	-8.086318E-2	4.886622E-5
1.592000E+2	-1.563498E-1	9.444251E-5	-8.871488E-2	7.867111E-5
1.593000E+2	-1.564358E-1	6.101975E-5	-9.334681E-2	5.202241E-5
1.594000E+2	-1.520559E-1	7.202352E-5	-9.186516E-2	7.179124E-5
1.595000E+2	-1.596171E-1	5.836314E-5	-1.079460E-1	6.405222E-5
1.596000E+2	-1.602241E-1	1.109768E-4	-1.008319E-1	4.698332E-5
1.597000E+2	-1.677768E-1	7.767116E-5	-1.044750E-1	5.903449E-5
1.598000E+2	-1.682450E-1	2.030905E-5	-1.052386E-1	3.784531E-5
1.599000E+2	-1.631129E-1	5.956138E-5	-9.252573E-2	4.816228E-5
1.600000E+2	-1.701671E-1	5.010886E-5	-1.121395E-1	1.094841E-4
