# Supplementary material for: Millimeter wave direct-current transmission and reflection spectral data of some organic photo-responsive materials
Source: Data Brief. 2019 Dec 17;28:104996. doi: 10.1016/j.dib.2019.104996 (PMC6938801; doi:10.1016/j.dib.2019.104996)
Supplement: Multimedia component [file mmc1.zip › NCSU-P3HT-PCBM-95-5@90RPM-110-160GHz-Transmission]

1.100000E+2	-1.248354E-1	1.741083E-5	-1.121303E-1	6.692538E-5
1.101000E+2	-1.029189E-1	3.495152E-5	-9.662743E-2	2.538466E-5
1.102000E+2	-1.058329E-1	5.475660E-5	-9.507492E-2	2.658209E-5
1.103000E+2	-1.120264E-1	3.553769E-5	-7.435870E-2	4.179766E-5
1.104000E+2	-1.013209E-1	3.135654E-5	-7.540681E-2	5.842194E-5
1.105000E+2	-1.185635E-1	4.145620E-5	-8.878849E-2	1.557477E-5
1.106000E+2	-1.243933E-1	3.651600E-5	-8.612530E-2	1.973700E-5
1.107000E+2	-1.325412E-1	2.927802E-5	-9.334597E-2	2.747368E-5
1.108000E+2	-1.266870E-1	2.529278E-5	-9.501657E-2	2.547925E-5
1.109000E+2	-1.346490E-1	3.462487E-5	-1.125669E-1	7.584559E-5
1.110000E+2	-1.348264E-1	2.949018E-5	-1.272954E-1	2.029394E-5
1.111000E+2	-1.352973E-1	5.119608E-5	-1.249089E-1	2.762130E-5
1.112000E+2	-1.176772E-1	3.580817E-5	-1.222700E-1	2.774462E-5
1.113000E+2	-1.320792E-1	3.990169E-5	-1.151489E-1	2.568325E-5
1.114000E+2	-1.187976E-1	3.538227E-5	-9.229827E-2	3.989951E-5
1.115000E+2	-1.282887E-1	4.648756E-5	-1.010038E-1	2.179987E-5
1.116000E+2	-1.234251E-1	2.591036E-5	-7.673362E-2	2.202068E-5
1.117000E+2	-9.786858E-2	1.788113E-5	-6.446774E-2	4.721483E-6
1.118000E+2	-1.098016E-1	3.837659E-5	-7.508488E-2	4.478046E-5
1.119000E+2	-1.081539E-1	5.023968E-5	-6.716934E-2	2.127204E-5
1.120000E+2	-9.148245E-2	2.694300E-5	-6.425790E-2	3.160426E-5
1.121000E+2	-1.035210E-1	2.310190E-5	-7.677969E-2	2.405118E-5
1.122000E+2	-1.078355E-1	2.145875E-5	-8.480730E-2	6.612367E-5
1.123000E+2	-1.175416E-1	3.014440E-5	-9.789365E-2	2.165105E-5
1.124000E+2	-1.251023E-1	3.728892E-5	-1.042889E-1	3.559255E-5
1.125000E+2	-1.395506E-1	3.338787E-5	-1.029142E-1	2.722212E-5
1.126000E+2	-1.342345E-1	3.651523E-5	-1.056389E-1	2.252609E-5
1.127000E+2	-1.342443E-1	3.068851E-5	-9.791261E-2	4.605967E-5
1.128000E+2	-1.151653E-1	1.566746E-5	-8.465767E-2	3.622130E-5
1.129000E+2	-1.180548E-1	3.541631E-5	-9.383331E-2	6.761664E-6
1.130000E+2	-1.225967E-1	2.222063E-5	-9.463660E-2	2.187465E-5
1.131000E+2	-1.259615E-1	2.887528E-5	-1.027600E-1	1.752061E-5
1.132000E+2	-1.132236E-1	3.268713E-5	-9.223830E-2	3.719556E-5
1.133000E+2	-1.112584E-1	3.816944E-5	-9.287341E-2	3.624694E-5
1.134000E+2	-1.184266E-1	3.672697E-5	-8.947797E-2	1.732404E-5
1.135000E+2	-1.166917E-1	3.287300E-5	-8.816591E-2	3.853908E-5
1.136000E+2	-1.101833E-1	3.795892E-5	-8.948811E-2	1.809715E-5
1.137000E+2	-1.154120E-1	4.876865E-5	-9.650955E-2	2.350730E-5
1.138000E+2	-1.140854E-1	2.380682E-5	-1.044182E-1	1.628626E-5
1.139000E+2	-1.249622E-1	1.962431E-5	-1.222934E-1	5.164259E-5
1.140000E+2	-1.483022E-1	3.617860E-5	-1.258297E-1	4.382291E-5
1.141000E+2	-1.313128E-1	4.556196E-5	-1.228671E-1	2.897902E-5
1.142000E+2	-1.487991E-1	3.090593E-5	-1.408321E-1	4.009756E-5
1.143000E+2	-1.580206E-1	4.093653E-5	-1.265411E-1	4.208799E-5
1.144000E+2	-1.633396E-1	3.539227E-5	-1.312807E-1	2.242613E-5
1.145000E+2	-1.703638E-1	4.070199E-5	-1.349158E-1	3.352780E-5
1.146000E+2	-1.771791E-1	5.390006E-5	-1.413446E-1	2.511905E-5
1.147000E+2	-1.665918E-1	4.262130E-5	-1.340414E-1	2.225530E-5
1.148000E+2	-1.694314E-1	2.609427E-5	-1.420044E-1	1.523629E-5
1.149000E+2	-1.751088E-1	3.327418E-5	-1.471545E-1	3.776507E-5
1.150000E+2	-1.692340E-1	4.464569E-5	-1.563125E-1	3.373289E-5
1.151000E+2	-1.804579E-1	9.539059E-5	-1.475850E-1	4.778575E-5
1.152000E+2	-1.580338E-1	5.149225E-5	-1.516477E-1	3.950816E-5
1.153000E+2	-1.847997E-1	4.775244E-5	-1.521409E-1	5.086601E-5
1.154000E+2	-1.658917E-1	4.148455E-5	-1.284083E-1	4.502714E-5
1.155000E+2	-1.586620E-1	3.478500E-5	-1.288004E-1	3.888202E-5
1.156000E+2	-1.476062E-1	4.209622E-5	-1.044630E-1	2.925344E-5
1.157000E+2	-1.283329E-1	2.229985E-5	-1.040469E-1	2.279219E-5
1.158000E+2	-1.384102E-1	3.566093E-5	-9.571009E-2	2.554071E-5
1.159000E+2	-1.147643E-1	4.333183E-5	-8.673348E-2	1.707779E-5
1.160000E+2	-1.233940E-1	2.604501E-5	-9.827467E-2	3.256369E-5
1.161000E+2	-1.231393E-1	2.155407E-5	-9.826517E-2	1.845204E-5
1.162000E+2	-1.392056E-1	3.880943E-5	-1.037444E-1	2.538840E-5
1.163000E+2	-1.393566E-1	3.200894E-5	-9.685971E-2	2.746211E-5
1.164000E+2	-1.306903E-1	3.239159E-5	-1.096400E-1	4.873840E-5
1.165000E+2	-1.563224E-1	4.256203E-5	-1.048988E-1	5.087291E-5
1.166000E+2	-1.442584E-1	1.233713E-5	-1.074628E-1	3.234296E-5
1.167000E+2	-1.631268E-1	8.133056E-5	-1.209003E-1	1.733970E-5
1.168000E+2	-1.462759E-1	2.926090E-5	-1.115608E-1	3.850051E-5
1.169000E+2	-1.548191E-1	1.768019E-5	-1.447267E-1	3.545689E-5
1.170000E+2	-1.778681E-1	4.073508E-5	-1.446397E-1	5.005722E-5
1.171000E+2	-1.825173E-1	9.790457E-5	-1.556825E-1	4.862886E-5
1.172000E+2	-1.762525E-1	4.869597E-5	-1.514647E-1	5.115818E-5
1.173000E+2	-1.916082E-1	5.259049E-5	-1.505013E-1	3.852446E-5
1.174000E+2	-1.904238E-1	4.123291E-5	-1.470501E-1	4.169519E-5
1.175000E+2	-1.938672E-1	6.406499E-5	-1.371206E-1	4.663142E-5
1.176000E+2	-1.757540E-1	4.691504E-5	-1.312865E-1	1.974721E-5
1.177000E+2	-1.690646E-1	3.423422E-5	-1.360468E-1	5.749813E-5
1.178000E+2	-1.652114E-1	2.854703E-5	-1.389625E-1	2.566680E-5
1.179000E+2	-1.696619E-1	2.591097E-5	-1.528714E-1	6.684683E-5
1.180000E+2	-1.698691E-1	3.180071E-5	-1.562125E-1	3.092947E-5
1.181000E+2	-1.770580E-1	6.111248E-5	-1.614089E-1	1.969962E-5
1.182000E+2	-1.883536E-1	7.732542E-5	-1.607203E-1	3.792482E-5
1.183000E+2	-1.838146E-1	6.915764E-5	-1.489551E-1	4.650433E-5
1.184000E+2	-1.916468E-1	4.629846E-5	-1.440853E-1	2.668710E-5
1.185000E+2	-1.844274E-1	5.381806E-5	-1.370838E-1	3.188300E-5
1.186000E+2	-1.773101E-1	4.686611E-5	-1.365413E-1	3.698346E-5
1.187000E+2	-1.715870E-1	5.064483E-5	-1.305264E-1	4.340447E-5
1.188000E+2	-1.752794E-1	5.293915E-5	-1.388648E-1	4.923227E-5
1.189000E+2	-1.716755E-1	2.980260E-5	-1.426362E-1	1.136580E-4
1.190000E+2	-1.751367E-1	4.550679E-5	-1.546595E-1	5.676210E-5
1.191000E+2	-1.706554E-1	6.819671E-5	-1.345363E-1	7.740708E-5
1.192000E+2	-1.846377E-1	4.343763E-5	-1.569224E-1	3.306491E-5
1.193000E+2	-1.910506E-1	6.173200E-5	-1.561061E-1	3.716364E-5
1.194000E+2	-1.897541E-1	7.385871E-5	-1.583455E-1	4.744686E-5
1.195000E+2	-1.897922E-1	4.439998E-5	-1.544236E-1	6.509109E-5
1.196000E+2	-1.851679E-1	1.913392E-5	-1.509233E-1	3.357901E-5
1.197000E+2	-1.896040E-1	4.860753E-5	-1.582829E-1	4.151148E-5
1.198000E+2	-1.863673E-1	4.918721E-5	-1.490341E-1	1.011084E-4
1.199000E+2	-1.799723E-1	9.099227E-5	-1.400777E-1	4.299411E-5
1.200000E+2	-1.845827E-1	7.258919E-5	-1.305532E-1	2.159896E-5
1.201000E+2	-1.652299E-1	3.996482E-5	-1.306220E-1	8.051326E-5
1.202000E+2	-1.888015E-1	4.430473E-5	-1.279682E-1	5.778371E-5
1.203000E+2	-1.771476E-1	3.698639E-5	-1.064657E-1	3.114442E-5
1.204000E+2	-1.540979E-1	5.528686E-5	-1.100055E-1	3.500749E-5
1.205000E+2	-1.516674E-1	7.435564E-5	-1.035300E-1	4.018930E-5
1.206000E+2	-1.564811E-1	3.196887E-5	-1.319593E-1	3.445818E-5
1.207000E+2	-1.495692E-1	2.759296E-5	-1.171458E-1	3.873936E-5
1.208000E+2	-1.430390E-1	3.871975E-5	-1.428922E-1	3.583766E-5
1.209000E+2	-1.571842E-1	3.911395E-5	-1.572675E-1	3.839544E-5
1.210000E+2	-1.660841E-1	6.450251E-5	-1.586213E-1	8.094395E-5
1.211000E+2	-1.693425E-1	5.946479E-5	-1.536259E-1	3.502986E-5
1.212000E+2	-1.542642E-1	1.745273E-5	-1.376381E-1	9.926694E-5
1.213000E+2	-1.680061E-1	2.731644E-5	-1.246416E-1	2.216580E-5
1.214000E+2	-1.657951E-1	2.455923E-5	-1.167893E-1	2.922040E-5
1.215000E+2	-1.673118E-1	8.160223E-5	-1.021859E-1	4.193627E-5
1.216000E+2	-1.613134E-1	3.690295E-5	-8.895660E-2	2.129257E-5
1.217000E+2	-1.488877E-1	7.911683E-5	-9.435320E-2	1.843915E-5
1.218000E+2	-1.604323E-1	5.081953E-5	-9.625826E-2	1.193545E-5
1.219000E+2	-1.584747E-1	3.765533E-5	-1.049703E-1	2.677739E-5
1.220000E+2	-1.627019E-1	2.555099E-5	-1.199995E-1	3.102583E-5
1.221000E+2	-1.702488E-1	5.422273E-5	-1.415012E-1	4.082361E-5
1.222000E+2	-1.797469E-1	2.974965E-5	-1.512666E-1	4.682635E-5
1.223000E+2	-1.757947E-1	7.208198E-5	-1.476716E-1	3.742935E-5
1.224000E+2	-1.947095E-1	4.660571E-5	-1.632359E-1	9.470771E-5
1.225000E+2	-1.822713E-1	5.672488E-5	-1.578689E-1	3.504022E-5
1.226000E+2	-1.844742E-1	2.934792E-5	-1.460335E-1	1.030769E-4
1.227000E+2	-1.617850E-1	4.133738E-5	-1.447474E-1	2.559313E-5
1.228000E+2	-1.641316E-1	5.092692E-5	-1.441896E-1	5.644127E-5
1.229000E+2	-1.840523E-1	4.986806E-5	-1.266153E-1	3.538089E-5
1.230000E+2	-1.776616E-1	6.307481E-5	-1.382548E-1	9.334351E-5
1.231000E+2	-1.836628E-1	5.623340E-5	-1.304792E-1	3.840977E-5
1.232000E+2	-1.958720E-1	8.517017E-5	-1.276788E-1	3.687444E-5
1.233000E+2	-2.014225E-1	6.048689E-5	-1.395737E-1	5.168121E-5
1.234000E+2	-2.041910E-1	8.698581E-5	-1.240696E-1	2.337657E-5
1.235000E+2	-1.941363E-1	4.530276E-5	-1.124744E-1	2.490907E-5
1.236000E+2	-1.760851E-1	6.008585E-5	-1.164696E-1	2.322476E-5
1.237000E+2	-1.796889E-1	6.008770E-5	-1.233909E-1	4.144114E-5
1.238000E+2	-1.721696E-1	3.617947E-5	-1.318164E-1	5.061938E-5
1.239000E+2	-1.762384E-1	6.476417E-5	-1.174104E-1	3.666817E-5
1.240000E+2	-1.703907E-1	7.842344E-5	-1.356125E-1	5.262947E-5
1.241000E+2	-1.933571E-1	5.658930E-5	-1.352056E-1	5.583886E-5
1.242000E+2	-1.850872E-1	4.899191E-5	-1.168972E-1	3.377516E-5
1.243000E+2	-1.844474E-1	5.598417E-5	-1.346930E-1	4.067003E-5
1.244000E+2	-1.921547E-1	1.562311E-5	-1.245514E-1	2.484149E-5
1.245000E+2	-1.719493E-1	5.467782E-5	-1.349349E-1	4.706346E-5
1.246000E+2	-1.785322E-1	6.534393E-5	-1.500180E-1	3.981835E-5
1.247000E+2	-1.748879E-1	2.850338E-5	-1.401089E-1	3.263788E-5
1.248000E+2	-1.684682E-1	6.536606E-5	-1.490335E-1	6.003522E-5
1.249000E+2	-1.527485E-1	6.512528E-5	-1.427111E-1	6.493529E-5
1.250000E+2	-1.618950E-1	6.634505E-5	-1.480483E-1	4.703776E-5
1.251000E+2	-1.806191E-1	3.423891E-5	-1.483541E-1	5.867381E-5
1.252000E+2	-1.663697E-1	3.080487E-5	-1.347403E-1	7.139803E-5
1.253000E+2	-1.865742E-1	6.048014E-5	-1.241207E-1	5.389927E-5
1.254000E+2	-1.695650E-1	4.888092E-5	-1.248665E-1	2.959244E-5
1.255000E+2	-1.762716E-1	7.683382E-5	-9.978214E-2	4.739200E-5
1.256000E+2	-1.835624E-1	1.939714E-5	-9.696760E-2	4.403886E-5
1.257000E+2	-1.724578E-1	2.510949E-5	-1.014535E-1	3.073220E-5
1.258000E+2	-1.696994E-1	1.978459E-5	-9.995116E-2	5.084485E-5
1.259000E+2	-1.834034E-1	9.205637E-5	-1.127755E-1	3.590361E-5
1.260000E+2	-1.891261E-1	6.154754E-5	-1.055993E-1	5.059211E-5
1.261000E+2	-1.900861E-1	7.130287E-5	-1.522721E-1	3.550793E-5
1.262000E+2	-2.087213E-1	4.111697E-5	-1.613748E-1	8.544444E-5
1.263000E+2	-2.009468E-1	5.309999E-5	-1.658404E-1	7.405935E-5
1.264000E+2	-2.162160E-1	4.337266E-5	-1.866682E-1	8.305682E-5
1.265000E+2	-1.984978E-1	6.959768E-5	-1.700100E-1	8.928099E-5
1.266000E+2	-1.999003E-1	6.534663E-5	-1.564932E-1	7.814774E-5
1.267000E+2	-1.992664E-1	2.966095E-5	-1.501277E-1	5.080810E-5
1.268000E+2	-1.771382E-1	3.532281E-5	-1.412301E-1	5.663185E-5
1.269000E+2	-1.887867E-1	4.331334E-5	-1.123151E-1	4.148002E-5
1.270000E+2	-1.736777E-1	6.997194E-5	-1.070632E-1	3.729831E-5
1.271000E+2	-1.837457E-1	4.457762E-5	-7.951455E-2	5.533269E-5
1.272000E+2	-1.590185E-1	5.951432E-5	-8.979841E-2	5.512461E-5
1.273000E+2	-1.834947E-1	7.039560E-5	-7.324484E-2	2.598189E-5
1.274000E+2	-1.662539E-1	4.223744E-5	-8.591785E-2	3.697622E-5
1.275000E+2	-1.806118E-1	7.635469E-5	-9.395695E-2	3.139844E-5
1.276000E+2	-1.592260E-1	4.388136E-5	-9.452445E-2	5.959799E-5
1.277000E+2	-1.655507E-1	4.892898E-5	-1.569916E-1	9.034823E-5
1.278000E+2	-1.660514E-1	3.634875E-5	-1.514616E-1	4.545183E-5
1.279000E+2	-1.434209E-1	2.219356E-5	-1.535411E-1	7.009800E-5
1.280000E+2	-1.596403E-1	5.346863E-5	-1.580853E-1	4.515988E-5
1.281000E+2	-1.690675E-1	8.483825E-5	-1.514459E-1	4.695188E-5
1.282000E+2	-1.627965E-1	3.346464E-5	-1.256620E-1	4.083693E-5
1.283000E+2	-1.817614E-1	3.195337E-5	-1.145597E-1	3.365036E-5
1.284000E+2	-1.845697E-1	3.315331E-5	-1.039454E-1	4.671871E-5
1.285000E+2	-1.884342E-1	8.544259E-5	-9.748088E-2	4.477358E-5
1.286000E+2	-1.828131E-1	6.255444E-5	-8.752474E-2	3.712383E-5
1.287000E+2	-1.666468E-1	4.305875E-5	-8.280028E-2	3.206576E-5
1.288000E+2	-1.814370E-1	7.041016E-5	-9.770015E-2	3.456894E-5
1.289000E+2	-1.802438E-1	7.252326E-5	-9.975847E-2	3.462528E-5
1.290000E+2	-1.856608E-1	5.700813E-5	-1.129260E-1	4.932449E-5
1.291000E+2	-1.924424E-1	4.251098E-5	-1.399990E-1	4.640191E-5
1.292000E+2	-1.946002E-1	3.687547E-5	-1.406599E-1	6.421480E-5
1.293000E+2	-2.114666E-1	6.980713E-5	-1.555824E-1	3.508919E-5
1.294000E+2	-1.944900E-1	8.791013E-5	-1.544742E-1	5.868891E-5
1.295000E+2	-2.047065E-1	3.502904E-5	-1.359497E-1	3.714230E-5
1.296000E+2	-1.975428E-1	6.382553E-5	-1.402767E-1	2.910558E-5
1.297000E+2	-1.981738E-1	3.612956E-5	-1.209739E-1	5.148678E-5
1.298000E+2	-1.851031E-1	5.641841E-5	-1.388190E-1	3.767459E-5
1.299000E+2	-1.950501E-1	1.211730E-4	-1.286769E-1	4.876309E-5
1.300000E+2	-1.987455E-1	9.418759E-5	-1.132573E-1	4.126699E-5
1.301000E+2	-2.009624E-1	6.138705E-5	-1.405185E-1	2.507584E-5
1.302000E+2	-2.136457E-1	5.134518E-5	-1.187345E-1	4.286862E-5
1.303000E+2	-2.105877E-1	4.092562E-5	-1.306524E-1	4.138443E-5
1.304000E+2	-2.103616E-1	7.403656E-5	-1.527246E-1	5.263929E-5
1.305000E+2	-2.026053E-1	5.042884E-5	-1.132544E-1	5.035634E-5
1.306000E+2	-1.991441E-1	8.467320E-5	-1.210596E-1	4.480847E-5
1.307000E+2	-2.073528E-1	7.144663E-5	-1.310579E-1	4.395336E-5
1.308000E+2	-2.121290E-1	5.641887E-5	-1.260479E-1	4.876969E-5
1.309000E+2	-2.065511E-1	7.394882E-5	-1.335433E-1	5.566489E-5
1.310000E+2	-2.091774E-1	4.692058E-5	-1.145043E-1	2.508091E-5
1.311000E+2	-2.079831E-1	5.317671E-5	-1.170995E-1	4.157139E-5
1.312000E+2	-2.211284E-1	4.880542E-5	-1.303394E-1	3.699833E-5
1.313000E+2	-2.210519E-1	7.074667E-5	-1.097657E-1	1.502021E-5
1.314000E+2	-2.075659E-1	5.975486E-5	-1.373719E-1	5.484168E-5
1.315000E+2	-2.174023E-1	9.486813E-5	-1.334025E-1	6.351191E-5
1.316000E+2	-1.894849E-1	7.894954E-5	-1.182201E-1	3.039305E-5
1.317000E+2	-1.822083E-1	5.404826E-5	-1.622877E-1	4.843173E-5
1.318000E+2	-1.899256E-1	4.500302E-5	-1.649224E-1	4.305623E-5
1.319000E+2	-1.779469E-1	4.100394E-5	-1.694562E-1	5.647482E-5
1.320000E+2	-1.960773E-1	5.089642E-5	-1.677221E-1	5.898151E-5
1.321000E+2	-1.792833E-1	6.882483E-5	-1.429512E-1	3.964018E-5
1.322000E+2	-1.962864E-1	7.458051E-5	-1.296187E-1	4.903862E-5
1.323000E+2	-2.052438E-1	4.533413E-5	-1.082988E-1	5.071124E-5
1.324000E+2	-2.018553E-1	3.999471E-5	-7.970186E-2	6.577518E-5
1.325000E+2	-1.998935E-1	5.769708E-5	-8.823418E-2	2.739282E-5
1.326000E+2	-2.047023E-1	3.454092E-5	-6.839653E-2	2.497681E-5
1.327000E+2	-1.987320E-1	3.589007E-5	-6.804403E-2	2.223130E-5
1.328000E+2	-1.932170E-1	4.416219E-5	-9.516609E-2	2.901768E-5
1.329000E+2	-2.113811E-1	6.664041E-5	-8.993666E-2	2.497654E-5
1.330000E+2	-1.908177E-1	4.966179E-5	-1.154784E-1	2.406040E-5
1.331000E+2	-1.985891E-1	8.409298E-5	-1.140019E-1	2.985708E-5
1.332000E+2	-2.115379E-1	6.684933E-5	-1.322669E-1	4.548273E-5
1.333000E+2	-2.109108E-1	7.878749E-5	-1.483087E-1	1.008589E-4
1.334000E+2	-2.151746E-1	3.680665E-5	-1.560051E-1	8.205717E-5
1.335000E+2	-2.100424E-1	7.772888E-5	-1.751863E-1	9.072879E-5
1.336000E+2	-2.025391E-1	3.786629E-5	-1.358517E-1	5.216066E-5
1.337000E+2	-2.036706E-1	4.228515E-5	-1.343871E-1	3.607818E-5
1.338000E+2	-2.014563E-1	4.491426E-5	-1.533760E-1	6.068643E-5
1.339000E+2	-2.083591E-1	9.390838E-5	-1.128888E-1	4.440601E-5
1.340000E+2	-2.041832E-1	3.923811E-5	-1.178682E-1	4.444137E-5
1.341000E+2	-2.130553E-1	6.685630E-5	-1.092129E-1	4.794100E-5
1.342000E+2	-2.265859E-1	4.126512E-5	-8.786317E-2	3.390632E-5
1.343000E+2	-2.241165E-1	3.760478E-5	-1.214105E-1	8.646013E-5
1.344000E+2	-2.352517E-1	6.257603E-5	-1.281564E-1	2.572044E-5
1.345000E+2	-2.236549E-1	5.165019E-5	-1.311345E-1	2.693782E-5
1.346000E+2	-2.180882E-1	4.237089E-5	-1.591457E-1	7.397656E-5
1.347000E+2	-2.199896E-1	2.248738E-5	-1.612262E-1	5.502032E-5
1.348000E+2	-2.052002E-1	4.200681E-5	-1.740344E-1	8.277930E-5
1.349000E+2	-2.188197E-1	4.028517E-5	-1.815694E-1	8.055659E-5
1.350000E+2	-2.112398E-1	6.693042E-5	-1.606164E-1	7.740431E-5
1.351000E+2	-2.204833E-1	4.244879E-5	-1.604644E-1	6.517118E-5
1.352000E+2	-2.046444E-1	4.698914E-5	-1.187348E-1	5.006670E-5
1.353000E+2	-2.145085E-1	7.157746E-5	-1.149315E-1	3.451266E-5
1.354000E+2	-2.109228E-1	6.625920E-5	-1.266243E-1	2.561254E-5
1.355000E+2	-2.026648E-1	8.230763E-5	-1.039044E-1	2.699054E-5
1.356000E+2	-2.197351E-1	4.705172E-5	-1.140248E-1	3.198434E-5
1.357000E+2	-2.179551E-1	5.280743E-5	-1.229088E-1	1.318323E-5
1.358000E+2	-2.084412E-1	3.294529E-5	-1.144778E-1	3.443061E-5
1.359000E+2	-2.075576E-1	6.257830E-5	-1.120393E-1	4.988416E-5
1.360000E+2	-2.062186E-1	2.290256E-5	-1.179722E-1	5.112240E-5
1.361000E+2	-2.093312E-1	6.052722E-5	-1.143967E-1	3.670034E-5
1.362000E+2	-2.059932E-1	7.186824E-5	-1.228239E-1	2.483491E-5
1.363000E+2	-2.112151E-1	4.136349E-5	-1.046282E-1	4.491397E-5
1.364000E+2	-2.239711E-1	5.201495E-5	-1.032890E-1	1.603164E-5
1.365000E+2	-2.077087E-1	5.462199E-5	-1.045362E-1	3.296226E-5
1.366000E+2	-2.061677E-1	5.111504E-5	-6.710586E-2	3.160837E-5
1.367000E+2	-1.884225E-1	9.102313E-5	-7.196108E-2	2.845379E-5
1.368000E+2	-1.969521E-1	7.097537E-5	-6.848559E-2	2.245325E-5
1.369000E+2	-1.826329E-1	1.022215E-4	-8.142447E-2	3.326444E-5
1.370000E+2	-1.828051E-1	4.491830E-5	-9.488333E-2	2.232863E-5
1.371000E+2	-1.816288E-1	5.997707E-5	-1.058283E-1	4.216431E-5
1.372000E+2	-1.920961E-1	5.331114E-5	-1.302624E-1	2.583439E-5
1.373000E+2	-2.188224E-1	4.202653E-5	-1.411880E-1	4.836686E-5
1.374000E+2	-2.083748E-1	8.257309E-5	-1.654400E-1	5.828048E-5
1.375000E+2	-2.282906E-1	5.025084E-5	-1.756624E-1	6.507290E-5
1.376000E+2	-2.139274E-1	8.476890E-5	-1.444001E-1	4.448225E-5
1.377000E+2	-2.222500E-1	5.012903E-5	-1.492354E-1	7.720238E-5
1.378000E+2	-2.083117E-1	6.552519E-5	-1.499183E-1	7.564394E-5
1.379000E+2	-2.141216E-1	4.676264E-5	-1.185191E-1	3.664162E-5
1.380000E+2	-2.150765E-1	1.102086E-4	-1.385556E-1	7.233245E-5
1.381000E+2	-2.140239E-1	6.771798E-5	-1.080124E-1	5.524280E-5
1.382000E+2	-2.255546E-1	6.559279E-5	-9.992406E-2	4.897216E-5
1.383000E+2	-2.342788E-1	4.979610E-5	-1.073274E-1	4.163736E-5
1.384000E+2	-2.247468E-1	5.700112E-5	-9.245103E-2	3.832925E-5
1.385000E+2	-2.047112E-1	3.362735E-5	-1.302695E-1	4.738403E-5
1.386000E+2	-2.172522E-1	6.030530E-5	-1.273055E-1	4.295404E-5
1.387000E+2	-1.865371E-1	4.964695E-5	-1.622445E-1	4.660922E-5
1.388000E+2	-2.097546E-1	5.126545E-5	-1.920390E-1	5.966174E-5
1.389000E+2	-1.773070E-1	5.026364E-5	-1.720050E-1	8.886520E-5
1.390000E+2	-1.877927E-1	8.235375E-5	-1.558726E-1	5.389392E-5
1.391000E+2	-2.212146E-1	7.061082E-5	-1.543613E-1	7.586568E-5
1.392000E+2	-1.981038E-1	6.097949E-5	-1.111426E-1	3.438662E-5
1.393000E+2	-2.161702E-1	5.785263E-5	-9.487349E-2	3.271662E-5
1.394000E+2	-2.066112E-1	5.661164E-5	-8.378462E-2	3.642467E-5
1.395000E+2	-2.177696E-1	3.183407E-5	-6.866734E-2	1.202754E-5
1.396000E+2	-2.062186E-1	2.975383E-5	-7.265543E-2	2.470960E-5
1.397000E+2	-1.957820E-1	5.253627E-5	-6.583309E-2	1.162256E-5
1.398000E+2	-1.872155E-1	3.538005E-5	-6.457456E-2	2.987590E-5
1.399000E+2	-1.951020E-1	5.759364E-5	-7.868243E-2	4.477263E-5
1.400000E+2	-2.038260E-1	1.097408E-4	-7.448364E-2	2.209984E-5
1.401000E+2	-1.887080E-1	6.419760E-5	-1.010666E-1	4.343386E-5
1.402000E+2	-2.056024E-1	7.879559E-5	-9.943904E-2	1.616224E-5
1.403000E+2	-2.139172E-1	4.516712E-5	-1.143729E-1	3.863659E-5
1.404000E+2	-2.186617E-1	1.291496E-5	-1.586433E-1	7.168200E-5
1.405000E+2	-2.139016E-1	7.776154E-5	-1.254730E-1	1.724560E-5
1.406000E+2	-2.067619E-1	8.827313E-5	-1.319214E-1	5.182338E-5
1.407000E+2	-1.957709E-1	5.913272E-5	-1.158287E-1	5.628997E-5
1.408000E+2	-2.080086E-1	7.050719E-5	-9.949139E-2	2.962904E-5
1.409000E+2	-1.984943E-1	4.140069E-5	-1.043993E-1	5.772592E-5
1.410000E+2	-2.041664E-1	7.096153E-5	-8.552361E-2	1.358010E-5
1.411000E+2	-1.927944E-1	8.341826E-5	-1.009883E-1	4.344518E-5
1.412000E+2	-2.123634E-1	9.519469E-5	-8.986812E-2	4.475309E-5
1.413000E+2	-2.080864E-1	6.322765E-5	-8.623753E-2	5.250095E-5
1.414000E+2	-2.091600E-1	8.566292E-5	-1.290214E-1	1.981080E-5
1.415000E+2	-2.172876E-1	8.596969E-5	-1.219136E-1	2.480491E-5
1.416000E+2	-2.089722E-1	1.164527E-4	-1.422818E-1	8.482108E-5
1.417000E+2	-2.183279E-1	9.180155E-5	-1.719826E-1	4.445239E-5
1.418000E+2	-2.109243E-1	5.181747E-5	-1.541209E-1	5.870714E-5
1.419000E+2	-2.131321E-1	2.293943E-5	-1.677955E-1	4.206390E-5
1.420000E+2	-2.181654E-1	4.003219E-5	-1.536319E-1	6.869682E-5
1.421000E+2	-2.131415E-1	4.878641E-5	-1.478942E-1	6.167605E-5
1.422000E+2	-2.180962E-1	1.085152E-4	-1.508163E-1	6.052027E-5
1.423000E+2	-2.147315E-1	4.007006E-5	-1.087850E-1	3.103768E-5
1.424000E+2	-2.193543E-1	7.570634E-5	-1.273353E-1	1.903030E-5
1.425000E+2	-2.195207E-1	8.052423E-5	-1.189732E-1	3.562603E-5
1.426000E+2	-2.018792E-1	7.165745E-5	-1.126308E-1	3.331831E-5
1.427000E+2	-2.136770E-1	7.425597E-5	-1.328140E-1	8.748292E-5
1.428000E+2	-1.991465E-1	2.974935E-5	-1.071196E-1	4.294730E-5
1.429000E+2	-1.777758E-1	3.927507E-5	-8.536033E-2	2.821169E-5
1.430000E+2	-1.895877E-1	3.120743E-5	-8.566831E-2	6.763898E-5
1.431000E+2	-1.824376E-1	8.312336E-5	-8.941350E-2	3.274911E-5
1.432000E+2	-1.774640E-1	1.462037E-5	-7.538400E-2	4.067432E-5
1.433000E+2	-1.779879E-1	4.023302E-5	-7.144825E-2	2.775395E-5
1.434000E+2	-1.774686E-1	5.556084E-5	-5.612404E-2	2.421233E-5
1.435000E+2	-1.834553E-1	5.217035E-5	-5.965680E-2	3.038221E-5
1.436000E+2	-1.699417E-1	2.787855E-5	-5.626183E-2	3.545448E-5
1.437000E+2	-1.685957E-1	9.783612E-5	-4.706783E-2	2.860236E-5
1.438000E+2	-1.619828E-1	5.868647E-5	-8.143918E-2	3.463843E-5
1.439000E+2	-1.981723E-1	6.219258E-5	-6.245630E-2	2.268099E-5
1.440000E+2	-1.646830E-1	2.591991E-5	-9.271209E-2	4.244367E-5
1.441000E+2	-1.885296E-1	5.602448E-5	-1.188839E-1	3.712116E-5
1.442000E+2	-1.860830E-1	3.940237E-5	-1.218327E-1	3.060055E-5
1.443000E+2	-1.991878E-1	6.376774E-5	-1.691197E-1	4.922643E-5
1.444000E+2	-1.997839E-1	7.394098E-5	-1.440502E-1	5.184966E-5
1.445000E+2	-1.956627E-1	3.221488E-5	-1.589565E-1	6.688161E-5
1.446000E+2	-1.824704E-1	2.662975E-5	-1.368612E-1	7.114449E-5
1.447000E+2	-2.038099E-1	5.265747E-5	-1.250231E-1	5.814810E-5
1.448000E+2	-1.846675E-1	6.695956E-5	-1.220437E-1	3.421526E-5
1.449000E+2	-1.884994E-1	5.933932E-5	-8.399903E-2	4.450005E-5
1.450000E+2	-2.009375E-1	5.238491E-5	-9.573461E-2	4.565748E-5
1.451000E+2	-1.882389E-1	7.830292E-5	-9.400142E-2	3.933014E-5
1.452000E+2	-2.173469E-1	5.618601E-5	-7.426553E-2	1.681010E-5
1.453000E+2	-2.091655E-1	3.291232E-5	-1.057215E-1	3.323924E-5
1.454000E+2	-2.237035E-1	1.541399E-4	-9.414276E-2	2.022608E-5
1.455000E+2	-1.992754E-1	4.667812E-5	-1.171689E-1	6.497864E-5
1.456000E+2	-2.178126E-1	8.297803E-5	-1.504337E-1	6.889899E-5
1.457000E+2	-2.061544E-1	7.055709E-5	-1.507201E-1	9.699152E-5
1.458000E+2	-2.161361E-1	8.585763E-5	-1.785201E-1	6.477283E-5
1.459000E+2	-1.947325E-1	6.902362E-5	-1.556836E-1	4.659157E-5
1.460000E+2	-2.035080E-1	1.201196E-4	-1.435913E-1	6.426339E-5
1.461000E+2	-2.193482E-1	1.093866E-4	-1.502302E-1	7.383634E-5
1.462000E+2	-1.952173E-1	4.030290E-5	-1.031985E-1	3.541064E-5
1.463000E+2	-2.172065E-1	5.750880E-5	-9.495237E-2	2.054842E-5
1.464000E+2	-1.907634E-1	6.165189E-5	-8.979960E-2	4.887394E-5
1.465000E+2	-2.048950E-1	6.155905E-5	-6.771440E-2	3.656378E-5
1.466000E+2	-2.122019E-1	6.768941E-5	-7.479302E-2	2.242255E-5
1.467000E+2	-1.823272E-1	7.286069E-5	-7.023503E-2	3.528483E-5
1.468000E+2	-1.779219E-1	6.362153E-5	-4.961836E-2	3.356704E-5
1.469000E+2	-1.796290E-1	8.148122E-5	-6.803499E-2	3.651908E-5
1.470000E+2	-1.845725E-1	7.400471E-5	-6.340892E-2	4.218687E-5
1.471000E+2	-1.811152E-1	5.959476E-5	-7.771387E-2	4.304289E-5
1.472000E+2	-1.831531E-1	4.231857E-5	-9.515496E-2	3.746453E-5
1.473000E+2	-1.796445E-1	5.798463E-5	-9.285212E-2	7.174138E-5
1.474000E+2	-1.871179E-1	7.885931E-5	-1.308986E-1	6.304279E-5
1.475000E+2	-1.888805E-1	3.078127E-5	-1.016011E-1	7.217786E-5
1.476000E+2	-1.766869E-1	4.206351E-5	-1.001917E-1	4.217001E-5
1.477000E+2	-1.887368E-1	2.894803E-5	-1.210555E-1	5.773515E-5
1.478000E+2	-1.900733E-1	3.506390E-5	-8.738026E-2	2.758152E-5
1.479000E+2	-1.786571E-1	9.773097E-5	-9.601617E-2	3.203604E-5
1.480000E+2	-1.794740E-1	4.560637E-5	-9.086563E-2	3.196531E-5
1.481000E+2	-1.729663E-1	4.275271E-5	-9.973277E-2	3.790625E-5
1.482000E+2	-1.846653E-1	1.114751E-4	-1.050411E-1	3.171426E-5
1.483000E+2	-1.909944E-1	8.170589E-5	-1.118600E-1	2.853713E-5
1.484000E+2	-1.915840E-1	1.063901E-4	-1.318440E-1	2.236141E-5
1.485000E+2	-1.899422E-1	2.818052E-5	-1.275156E-1	3.583544E-5
1.486000E+2	-1.990751E-1	6.956685E-5	-1.404459E-1	8.027481E-5
1.487000E+2	-1.879033E-1	4.175518E-5	-1.542649E-1	3.986934E-5
1.488000E+2	-1.767428E-1	5.027611E-5	-1.321933E-1	3.940663E-5
1.489000E+2	-1.802220E-1	6.280219E-5	-1.333623E-1	4.528315E-5
1.490000E+2	-1.711465E-1	4.788660E-5	-1.287264E-1	4.775429E-5
1.491000E+2	-1.853665E-1	3.916703E-5	-1.056538E-1	3.021265E-5
1.492000E+2	-1.936756E-1	9.981509E-5	-1.192695E-1	1.645011E-5
1.493000E+2	-1.850425E-1	6.079354E-5	-9.299991E-2	3.151563E-5
1.494000E+2	-1.950608E-1	5.866825E-5	-9.003463E-2	3.557531E-5
1.495000E+2	-2.002241E-1	5.045544E-5	-9.783358E-2	4.790125E-5
1.496000E+2	-1.903812E-1	5.701634E-5	-8.255391E-2	2.954804E-5
1.497000E+2	-1.964245E-1	3.545356E-5	-1.089821E-1	4.335326E-5
1.498000E+2	-1.849927E-1	7.485353E-5	-9.506355E-2	3.618458E-5
1.499000E+2	-1.850643E-1	8.077716E-5	-8.378536E-2	4.863600E-5
1.500000E+2	-2.010683E-1	1.054393E-4	-1.062609E-1	4.666913E-5
1.501000E+2	-1.882206E-1	8.328192E-5	-9.104933E-2	5.892575E-5
1.502000E+2	-2.025268E-1	8.541150E-5	-7.896248E-2	3.015218E-5
1.503000E+2	-1.806570E-1	5.571548E-5	-8.951520E-2	3.184100E-5
1.504000E+2	-1.924619E-1	6.786262E-5	-6.665903E-2	2.352739E-5
1.505000E+2	-1.939253E-1	4.897027E-5	-6.468850E-2	5.169604E-5
1.506000E+2	-1.761505E-1	7.515777E-5	-6.944514E-2	3.411477E-5
1.507000E+2	-1.727779E-1	2.219106E-5	-5.331789E-2	9.713250E-6
1.508000E+2	-1.591272E-1	6.974341E-5	-6.858862E-2	6.458066E-5
1.509000E+2	-1.714812E-1	4.223843E-5	-6.567510E-2	2.186417E-5
1.510000E+2	-1.705449E-1	5.468398E-5	-6.887802E-2	6.297308E-5
1.511000E+2	-1.689855E-1	7.669787E-5	-9.276464E-2	3.327384E-5
1.512000E+2	-1.683320E-1	4.040102E-5	-8.425597E-2	6.263827E-5
1.513000E+2	-1.607616E-1	3.818303E-5	-1.315770E-1	7.904585E-5
1.514000E+2	-1.838362E-1	3.160383E-5	-1.313762E-1	7.373488E-5
1.515000E+2	-1.684421E-1	7.194125E-5	-1.273084E-1	7.822324E-5
1.516000E+2	-1.670257E-1	4.092143E-5	-1.431844E-1	6.910932E-5
1.517000E+2	-1.751462E-1	4.599054E-5	-1.263918E-1	7.414873E-5
1.518000E+2	-1.638888E-1	7.372665E-5	-1.095939E-1	5.933032E-5
1.519000E+2	-1.602271E-1	3.866281E-5	-1.024777E-1	5.058840E-5
1.520000E+2	-1.601350E-1	7.159471E-5	-9.214826E-2	3.228422E-5
1.521000E+2	-1.580961E-1	5.130716E-5	-1.025178E-1	1.490292E-5
1.522000E+2	-1.644886E-1	4.747094E-5	-8.899657E-2	2.578202E-5
1.523000E+2	-1.557467E-1	6.065058E-5	-1.017421E-1	4.645555E-5
1.524000E+2	-1.610134E-1	4.141436E-5	-1.020371E-1	6.204069E-5
1.525000E+2	-1.656482E-1	4.329445E-5	-8.585733E-2	4.265630E-5
1.526000E+2	-1.658457E-1	5.504739E-5	-1.102108E-1	3.738221E-5
1.527000E+2	-1.732516E-1	9.147290E-5	-1.053017E-1	4.176867E-5
1.528000E+2	-1.670585E-1	2.848060E-5	-1.078189E-1	8.791054E-5
1.529000E+2	-1.720996E-1	3.354481E-5	-1.160877E-1	5.105954E-5
1.530000E+2	-1.720185E-1	5.066668E-5	-1.020938E-1	5.237405E-5
1.531000E+2	-1.852433E-1	3.705239E-5	-1.191950E-1	3.733138E-5
1.532000E+2	-1.701561E-1	3.971316E-5	-9.354400E-2	6.333415E-5
1.533000E+2	-1.836393E-1	6.589151E-5	-8.845793E-2	4.537492E-5
1.534000E+2	-1.782274E-1	6.089938E-5	-9.586682E-2	3.074396E-5
1.535000E+2	-1.703530E-1	3.064288E-5	-6.581947E-2	1.202878E-5
1.536000E+2	-1.848039E-1	6.822189E-5	-8.000120E-2	2.608633E-5
1.537000E+2	-1.632442E-1	5.586224E-5	-7.279798E-2	3.705814E-5
1.538000E+2	-1.675265E-1	7.879990E-5	-5.585841E-2	2.129896E-5
1.539000E+2	-1.606967E-1	4.636725E-5	-7.011827E-2	2.650585E-5
1.540000E+2	-1.499362E-1	2.760439E-5	-5.958436E-2	4.371327E-5
1.541000E+2	-1.455517E-1	7.630634E-5	-5.550706E-2	3.392564E-5
1.542000E+2	-1.410188E-1	6.210676E-5	-6.951824E-2	3.407472E-5
1.543000E+2	-1.535834E-1	8.290144E-5	-6.727252E-2	4.619242E-5
1.544000E+2	-1.478794E-1	2.670233E-5	-7.379726E-2	3.400734E-5
1.545000E+2	-1.440872E-1	5.924644E-5	-7.541983E-2	4.111310E-5
1.546000E+2	-1.441519E-1	4.040605E-5	-6.436468E-2	5.757814E-5
1.547000E+2	-1.369848E-1	8.579627E-5	-9.826371E-2	6.045711E-5
1.548000E+2	-1.529414E-1	6.149602E-5	-8.848600E-2	6.165890E-5
1.549000E+2	-1.476196E-1	5.061008E-5	-9.119096E-2	2.250475E-5
1.550000E+2	-1.530474E-1	5.202175E-5	-1.063361E-1	3.718818E-5
1.551000E+2	-1.573010E-1	5.853726E-5	-9.125340E-2	5.235796E-5
1.552000E+2	-1.535265E-1	6.991328E-5	-1.078687E-1	4.159992E-5
1.553000E+2	-1.582085E-1	3.983038E-5	-1.115684E-1	2.455449E-5
1.554000E+2	-1.577832E-1	5.610488E-5	-1.112526E-1	2.859765E-5
1.555000E+2	-1.527750E-1	8.939314E-5	-1.143115E-1	5.006927E-5
1.556000E+2	-1.534329E-1	7.387380E-5	-1.132553E-1	4.107137E-5
1.557000E+2	-1.483697E-1	7.554072E-5	-1.106712E-1	5.030814E-5
1.558000E+2	-1.419750E-1	5.325578E-5	-1.044393E-1	2.234978E-5
1.559000E+2	-1.489260E-1	8.943858E-5	-9.279389E-2	2.843736E-5
1.560000E+2	-1.497869E-1	8.866799E-5	-1.031991E-1	6.841383E-5
1.561000E+2	-1.531494E-1	4.338248E-5	-7.981983E-2	7.674864E-5
1.562000E+2	-1.627020E-1	1.011305E-4	-7.928944E-2	6.248912E-5
1.563000E+2	-1.613757E-1	7.018504E-5	-9.007523E-2	3.722306E-5
1.564000E+2	-1.699017E-1	5.592029E-5	-7.355606E-2	4.936812E-5
1.565000E+2	-1.667425E-1	7.516615E-5	-1.040426E-1	5.852032E-5
1.566000E+2	-1.712151E-1	7.956527E-5	-9.676730E-2	3.033049E-5
1.567000E+2	-1.663075E-1	6.366616E-5	-1.025683E-1	6.500009E-5
1.568000E+2	-1.625030E-1	5.221716E-5	-1.115239E-1	4.770126E-5
1.569000E+2	-1.559997E-1	4.535396E-5	-9.516538E-2	2.953146E-5
1.570000E+2	-1.646477E-1	7.547416E-5	-1.012183E-1	3.384288E-5
1.571000E+2	-1.486963E-1	7.036100E-5	-8.578319E-2	8.133395E-5
1.572000E+2	-1.521694E-1	3.946968E-5	-6.590567E-2	3.221055E-5
1.573000E+2	-1.516748E-1	9.363709E-5	-8.073175E-2	4.366545E-5
1.574000E+2	-1.486290E-1	3.784519E-5	-5.461534E-2	1.759141E-5
1.575000E+2	-1.640502E-1	3.334612E-5	-5.483459E-2	2.982396E-5
1.576000E+2	-1.428421E-1	3.983669E-5	-5.578444E-2	3.231701E-5
1.577000E+2	-1.422215E-1	4.453030E-5	-4.159529E-2	1.597172E-5
1.578000E+2	-1.367060E-1	7.205360E-5	-5.928472E-2	1.699044E-5
1.579000E+2	-1.321584E-1	3.321480E-5	-6.597466E-2	1.428411E-5
1.580000E+2	-1.418019E-1	5.887953E-5	-6.317066E-2	1.804664E-5
1.581000E+2	-1.359116E-1	2.575257E-5	-8.732110E-2	4.339844E-5
1.582000E+2	-1.539800E-1	5.535525E-5	-1.025819E-1	5.874160E-5
1.583000E+2	-1.408190E-1	3.394440E-5	-1.232771E-1	1.034575E-4
1.584000E+2	-1.627104E-1	9.518658E-5	-1.421668E-1	6.963771E-5
1.585000E+2	-1.641568E-1	8.209797E-5	-1.326061E-1	3.453257E-5
1.586000E+2	-1.580722E-1	8.879235E-5	-1.325409E-1	5.207275E-5
1.587000E+2	-1.724931E-1	7.433940E-5	-1.482839E-1	2.476356E-5
1.588000E+2	-1.526358E-1	4.384438E-5	-1.150829E-1	3.474758E-5
1.589000E+2	-1.531525E-1	4.396110E-5	-1.142808E-1	6.394184E-5
1.590000E+2	-1.458230E-1	5.452119E-5	-1.076429E-1	3.841508E-5
1.591000E+2	-1.529982E-1	4.516064E-5	-9.908378E-2	3.338968E-5
1.592000E+2	-1.539092E-1	8.428779E-5	-1.075464E-1	4.519990E-5
1.593000E+2	-1.571251E-1	7.780670E-5	-1.069724E-1	4.369480E-5
1.594000E+2	-1.530413E-1	4.747162E-5	-1.106743E-1	3.857230E-5
1.595000E+2	-1.587372E-1	4.266242E-5	-9.924950E-2	6.225526E-5
1.596000E+2	-1.595972E-1	7.524118E-5	-9.801921E-2	4.464603E-5
1.597000E+2	-1.665544E-1	5.014638E-5	-1.064078E-1	5.837341E-5
1.598000E+2	-1.668578E-1	5.266807E-5	-8.977482E-2	4.342277E-5
1.599000E+2	-1.618951E-1	4.942530E-5	-9.542462E-2	6.057147E-5
1.600000E+2	-1.695140E-1	8.913034E-5	-1.015472E-1	8.426931E-5
