# Supplementary material for: Millimeter wave direct-current transmission and reflection spectral data of some organic photo-responsive materials
Source: Data Brief. 2019 Dec 17;28:104996. doi: 10.1016/j.dib.2019.104996 (PMC6938801; doi:10.1016/j.dib.2019.104996)
Supplement: Multimedia component [file mmc1.zip › NCSU-FTAZ-110-160GHz-Transmission]

1.100000E+2	-1.247213E-1	2.866848E-5	-9.995147E-2	2.989110E-5
1.101000E+2	-1.002497E-1	2.011992E-5	-9.377561E-2	1.707926E-5
1.102000E+2	-1.129540E-1	5.576719E-5	-8.061374E-2	5.278119E-5
1.103000E+2	-1.079999E-1	3.406017E-5	-6.924004E-2	3.368275E-5
1.104000E+2	-1.055589E-1	2.926960E-5	-7.303132E-2	2.256762E-5
1.105000E+2	-1.220035E-1	3.494883E-5	-7.812496E-2	1.442011E-5
1.106000E+2	-1.287217E-1	5.289147E-5	-7.672020E-2	4.294935E-5
1.107000E+2	-1.329877E-1	3.947612E-5	-8.220131E-2	2.729719E-5
1.108000E+2	-1.283955E-1	5.887125E-5	-8.470436E-2	1.950278E-5
1.109000E+2	-1.353810E-1	5.160269E-5	-1.004494E-1	3.356965E-5
1.110000E+2	-1.385105E-1	3.869294E-5	-1.090254E-1	3.456005E-5
1.111000E+2	-1.337556E-1	4.186398E-5	-1.074868E-1	4.574879E-5
1.112000E+2	-1.183603E-1	2.199996E-5	-1.047310E-1	4.531817E-5
1.113000E+2	-1.364897E-1	6.170286E-5	-9.188720E-2	3.775693E-5
1.114000E+2	-1.182340E-1	3.097448E-5	-8.167789E-2	3.686177E-5
1.115000E+2	-1.328778E-1	4.685878E-5	-8.185875E-2	4.306559E-5
1.116000E+2	-1.175078E-1	7.098283E-5	-6.158030E-2	2.133625E-5
1.117000E+2	-9.886292E-2	2.452396E-5	-5.640507E-2	1.992429E-5
1.118000E+2	-1.151066E-1	4.363369E-5	-6.573819E-2	1.427497E-5
1.119000E+2	-1.068283E-1	3.465584E-5	-5.885803E-2	2.398851E-5
1.120000E+2	-9.407180E-2	3.015188E-5	-5.917135E-2	2.111644E-5
1.121000E+2	-1.044458E-1	2.982616E-5	-6.673325E-2	3.030523E-5
1.122000E+2	-1.112982E-1	2.350909E-5	-7.347801E-2	3.221103E-5
1.123000E+2	-1.177995E-1	3.761713E-5	-8.606528E-2	3.632630E-5
1.124000E+2	-1.290660E-1	3.821297E-5	-9.024109E-2	2.801935E-5
1.125000E+2	-1.407086E-1	2.633590E-5	-9.301840E-2	3.001903E-5
1.126000E+2	-1.362258E-1	3.236398E-5	-9.852437E-2	2.811786E-5
1.127000E+2	-1.338814E-1	3.602188E-5	-8.889158E-2	4.073536E-5
1.128000E+2	-1.151421E-1	3.248000E-5	-8.090754E-2	1.069692E-5
1.129000E+2	-1.199134E-1	3.264020E-5	-8.429355E-2	3.640136E-5
1.130000E+2	-1.244662E-1	2.697186E-5	-8.143469E-2	2.565138E-5
1.131000E+2	-1.265481E-1	3.413307E-5	-8.755473E-2	2.657441E-5
1.132000E+2	-1.130218E-1	3.040708E-5	-7.656446E-2	2.486935E-5
1.133000E+2	-1.148943E-1	2.819274E-5	-7.711396E-2	2.297109E-5
1.134000E+2	-1.197807E-1	2.577846E-5	-7.526707E-2	1.968316E-5
1.135000E+2	-1.171761E-1	2.904141E-5	-7.957662E-2	2.303822E-5
1.136000E+2	-1.100960E-1	3.261976E-5	-8.325176E-2	1.553837E-5
1.137000E+2	-1.157044E-1	2.039864E-5	-9.396805E-2	3.643167E-5
1.138000E+2	-1.151077E-1	2.359435E-5	-9.944210E-2	3.450782E-5
1.139000E+2	-1.298853E-1	3.124336E-5	-1.123972E-1	3.137056E-5
1.140000E+2	-1.487143E-1	2.326612E-5	-1.172001E-1	3.774867E-5
1.141000E+2	-1.325138E-1	3.331445E-5	-1.163604E-1	3.691740E-5
1.142000E+2	-1.540749E-1	2.864655E-5	-1.269105E-1	3.194081E-5
1.143000E+2	-1.586263E-1	5.513666E-5	-1.108912E-1	4.121853E-5
1.144000E+2	-1.667382E-1	3.031106E-5	-1.177285E-1	1.636476E-5
1.145000E+2	-1.723997E-1	7.996632E-5	-1.219000E-1	2.757583E-5
1.146000E+2	-1.789105E-1	4.279372E-5	-1.271923E-1	4.853168E-5
1.147000E+2	-1.669992E-1	4.851554E-5	-1.188380E-1	2.534278E-5
1.148000E+2	-1.727432E-1	4.652580E-5	-1.255299E-1	4.312896E-5
1.149000E+2	-1.745924E-1	8.422387E-5	-1.345528E-1	2.358878E-5
1.150000E+2	-1.727422E-1	6.780506E-5	-1.374223E-1	2.129302E-5
1.151000E+2	-1.804623E-1	2.884815E-5	-1.318495E-1	2.259203E-5
1.152000E+2	-1.589334E-1	3.407357E-5	-1.331476E-1	5.199826E-5
1.153000E+2	-1.864987E-1	4.041400E-5	-1.225505E-1	4.614874E-5
1.154000E+2	-1.654059E-1	3.019246E-5	-1.072735E-1	5.063108E-5
1.155000E+2	-1.617969E-1	4.207735E-5	-1.095541E-1	2.732183E-5
1.156000E+2	-1.460510E-1	3.514953E-5	-8.800227E-2	4.215916E-5
1.157000E+2	-1.307172E-1	3.151857E-5	-9.197341E-2	2.763444E-5
1.158000E+2	-1.376395E-1	6.564122E-5	-8.676472E-2	3.094855E-5
1.159000E+2	-1.147508E-1	3.280880E-5	-8.140604E-2	4.612536E-5
1.160000E+2	-1.252068E-1	5.826991E-5	-9.630965E-2	3.464049E-5
1.161000E+2	-1.227141E-1	2.179632E-5	-9.190424E-2	1.578930E-5
1.162000E+2	-1.429421E-1	5.008329E-5	-9.876062E-2	2.528903E-5
1.163000E+2	-1.385536E-1	3.223636E-5	-9.779582E-2	2.539308E-5
1.164000E+2	-1.330404E-1	4.245012E-5	-1.046113E-1	4.030870E-5
1.165000E+2	-1.590946E-1	3.250465E-5	-1.048002E-1	3.067672E-5
1.166000E+2	-1.462044E-1	3.782351E-5	-1.129390E-1	2.150312E-5
1.167000E+2	-1.655562E-1	6.295404E-5	-1.191666E-1	3.729261E-5
1.168000E+2	-1.458020E-1	4.420914E-5	-1.146434E-1	1.735637E-5
1.169000E+2	-1.602890E-1	1.274770E-5	-1.364636E-1	4.013559E-5
1.170000E+2	-1.806720E-1	6.410032E-5	-1.307404E-1	3.783859E-5
1.171000E+2	-1.845015E-1	9.327614E-5	-1.375001E-1	4.648292E-5
1.172000E+2	-1.794380E-1	5.673679E-5	-1.360052E-1	2.512651E-5
1.173000E+2	-1.937711E-1	9.821722E-5	-1.319245E-1	2.293889E-5
1.174000E+2	-1.920308E-1	3.948532E-5	-1.367401E-1	3.776536E-5
1.175000E+2	-1.947617E-1	4.402033E-5	-1.335676E-1	3.422830E-5
1.176000E+2	-1.754098E-1	4.697494E-5	-1.356412E-1	3.137540E-5
1.177000E+2	-1.696941E-1	3.366630E-5	-1.394555E-1	2.908677E-5
1.178000E+2	-1.669151E-1	5.176854E-5	-1.370601E-1	3.289018E-5
1.179000E+2	-1.713342E-1	4.300968E-5	-1.482588E-1	3.624565E-5
1.180000E+2	-1.704319E-1	4.277184E-5	-1.457042E-1	3.764446E-5
1.181000E+2	-1.805941E-1	3.579563E-5	-1.503974E-1	5.980086E-5
1.182000E+2	-1.894209E-1	5.752276E-5	-1.481710E-1	3.686911E-5
1.183000E+2	-1.846365E-1	5.954354E-5	-1.363952E-1	4.566940E-5
1.184000E+2	-1.932591E-1	6.513755E-5	-1.333398E-1	3.468064E-5
1.185000E+2	-1.853358E-1	6.010446E-5	-1.263657E-1	3.112782E-5
1.186000E+2	-1.793898E-1	6.423017E-5	-1.296615E-1	3.276749E-5
1.187000E+2	-1.721449E-1	4.067149E-5	-1.227790E-1	4.406117E-5
1.188000E+2	-1.775203E-1	3.943349E-5	-1.314273E-1	3.108631E-5
1.189000E+2	-1.724659E-1	3.993906E-5	-1.391757E-1	2.615326E-5
1.190000E+2	-1.780025E-1	4.328757E-5	-1.444492E-1	2.479129E-5
1.191000E+2	-1.700747E-1	5.042945E-5	-1.280271E-1	3.642697E-5
1.192000E+2	-1.883218E-1	3.929696E-5	-1.434457E-1	5.489287E-5
1.193000E+2	-1.914499E-1	4.757946E-5	-1.413782E-1	3.450342E-5
1.194000E+2	-1.910796E-1	4.026100E-5	-1.458050E-1	5.915831E-5
1.195000E+2	-1.912293E-1	6.503593E-5	-1.433667E-1	7.020317E-5
1.196000E+2	-1.855479E-1	5.430495E-5	-1.405235E-1	3.966558E-5
1.197000E+2	-1.931715E-1	3.916771E-5	-1.503405E-1	6.368635E-5
1.198000E+2	-1.866274E-1	5.356338E-5	-1.436764E-1	5.112164E-5
1.199000E+2	-1.824647E-1	5.562246E-5	-1.381391E-1	3.482468E-5
1.200000E+2	-1.860582E-1	4.195335E-5	-1.353535E-1	3.253118E-5
1.201000E+2	-1.675079E-1	4.023188E-5	-1.313194E-1	2.455188E-5
1.202000E+2	-1.935649E-1	3.653620E-5	-1.320541E-1	4.541097E-5
1.203000E+2	-1.767505E-1	7.114838E-5	-1.174139E-1	2.098132E-5
1.204000E+2	-1.564170E-1	3.458973E-5	-1.166819E-1	4.203251E-5
1.205000E+2	-1.519962E-1	3.308577E-5	-1.057385E-1	1.978177E-5
1.206000E+2	-1.582860E-1	2.863217E-5	-1.217231E-1	3.789179E-5
1.207000E+2	-1.477832E-1	1.538735E-5	-1.078586E-1	4.437662E-5
1.208000E+2	-1.454226E-1	3.501961E-5	-1.302687E-1	2.879834E-5
1.209000E+2	-1.591699E-1	3.713605E-5	-1.355192E-1	2.538516E-5
1.210000E+2	-1.692055E-1	4.571408E-5	-1.314599E-1	3.666546E-5
1.211000E+2	-1.692620E-1	5.509717E-5	-1.289950E-1	3.343713E-5
1.212000E+2	-1.556599E-1	4.279849E-5	-1.186210E-1	3.342460E-5
1.213000E+2	-1.706646E-1	8.037202E-5	-1.122523E-1	1.506532E-5
1.214000E+2	-1.663552E-1	7.842735E-5	-1.107926E-1	4.891270E-5
1.215000E+2	-1.692481E-1	4.302218E-5	-1.056010E-1	2.192364E-5
1.216000E+2	-1.609577E-1	4.280833E-5	-1.012166E-1	2.974223E-5
1.217000E+2	-1.510509E-1	7.116340E-5	-1.135042E-1	3.388940E-5
1.218000E+2	-1.629288E-1	2.544657E-5	-1.141790E-1	2.437239E-5
1.219000E+2	-1.606518E-1	4.987659E-5	-1.227440E-1	3.610036E-5
1.220000E+2	-1.644876E-1	2.335726E-5	-1.383608E-1	6.990397E-5
1.221000E+2	-1.743787E-1	5.888647E-5	-1.560455E-1	6.722351E-5
1.222000E+2	-1.805313E-1	5.315314E-5	-1.499412E-1	4.279393E-5
1.223000E+2	-1.784253E-1	2.604880E-5	-1.439208E-1	4.479373E-5
1.224000E+2	-1.962328E-1	4.799346E-5	-1.462403E-1	4.081791E-5
1.225000E+2	-1.835033E-1	4.356782E-5	-1.386724E-1	1.990588E-5
1.226000E+2	-1.861838E-1	2.585922E-5	-1.246622E-1	2.812225E-5
1.227000E+2	-1.607400E-1	4.655218E-5	-1.191008E-1	3.418493E-5
1.228000E+2	-1.675295E-1	5.497485E-5	-1.264154E-1	4.426282E-5
1.229000E+2	-1.851159E-1	1.191261E-4	-1.194725E-1	1.663173E-5
1.230000E+2	-1.789197E-1	3.506375E-5	-1.318135E-1	4.620265E-5
1.231000E+2	-1.857813E-1	4.728874E-5	-1.300635E-1	4.552155E-5
1.232000E+2	-1.981847E-1	7.142964E-5	-1.327642E-1	7.326015E-5
1.233000E+2	-2.039677E-1	7.398449E-5	-1.496647E-1	4.558899E-5
1.234000E+2	-2.056996E-1	5.444632E-5	-1.411223E-1	4.233251E-5
1.235000E+2	-1.947517E-1	2.787510E-5	-1.307841E-1	2.733843E-5
1.236000E+2	-1.778160E-1	9.301776E-5	-1.372104E-1	4.263271E-5
1.237000E+2	-1.814844E-1	5.564757E-5	-1.445257E-1	2.479525E-5
1.238000E+2	-1.732254E-1	6.188178E-5	-1.397276E-1	5.636079E-5
1.239000E+2	-1.772836E-1	3.662702E-5	-1.319457E-1	7.076135E-5
1.240000E+2	-1.717833E-1	3.952253E-5	-1.340777E-1	4.500822E-5
1.241000E+2	-1.955137E-1	5.197913E-5	-1.341316E-1	3.395995E-5
1.242000E+2	-1.846061E-1	5.072999E-5	-1.195628E-1	4.256883E-5
1.243000E+2	-1.873764E-1	3.690076E-5	-1.328176E-1	6.242775E-5
1.244000E+2	-1.917700E-1	4.561857E-5	-1.253614E-1	3.005522E-5
1.245000E+2	-1.731443E-1	4.887839E-5	-1.272483E-1	2.569219E-5
1.246000E+2	-1.803139E-1	3.531778E-5	-1.356005E-1	1.977670E-5
1.247000E+2	-1.760320E-1	4.692317E-5	-1.267168E-1	2.954643E-5
1.248000E+2	-1.695311E-1	4.986227E-5	-1.353628E-1	4.800554E-5
1.249000E+2	-1.526512E-1	1.647820E-5	-1.280835E-1	5.511279E-5
1.250000E+2	-1.673832E-1	6.654536E-5	-1.334717E-1	3.126918E-5
1.251000E+2	-1.820332E-1	4.794951E-5	-1.367781E-1	6.180641E-5
1.252000E+2	-1.687557E-1	3.168894E-5	-1.265129E-1	4.503100E-5
1.253000E+2	-1.895227E-1	2.028790E-5	-1.203318E-1	2.281743E-5
1.254000E+2	-1.701097E-1	5.360759E-5	-1.221023E-1	4.085765E-5
1.255000E+2	-1.802409E-1	4.530369E-5	-1.066746E-1	3.329944E-5
1.256000E+2	-1.846988E-1	4.179663E-5	-1.054576E-1	2.958273E-5
1.257000E+2	-1.748701E-1	6.661938E-5	-1.159857E-1	1.729344E-5
1.258000E+2	-1.718391E-1	4.755373E-5	-1.135810E-1	4.128605E-5
1.259000E+2	-1.876528E-1	4.913768E-5	-1.252223E-1	3.785411E-5
1.260000E+2	-1.901596E-1	4.354576E-5	-1.241165E-1	5.909046E-5
1.261000E+2	-1.941175E-1	3.025419E-5	-1.579540E-1	2.336979E-5
1.262000E+2	-2.105605E-1	3.477779E-5	-1.642739E-1	6.108540E-5
1.263000E+2	-2.029380E-1	5.491203E-5	-1.623595E-1	9.036549E-5
1.264000E+2	-2.187415E-1	5.824101E-5	-1.659360E-1	4.771987E-5
1.265000E+2	-1.976828E-1	4.380081E-5	-1.566198E-1	9.132451E-5
1.266000E+2	-2.028528E-1	3.802102E-5	-1.396137E-1	4.174576E-5
1.267000E+2	-1.982201E-1	6.066972E-5	-1.281053E-1	3.779729E-5
1.268000E+2	-1.788073E-1	4.339851E-5	-1.309478E-1	2.856427E-5
1.269000E+2	-1.894275E-1	9.724116E-5	-1.091744E-1	4.208263E-5
1.270000E+2	-1.745464E-1	2.931265E-5	-1.118128E-1	3.828412E-5
1.271000E+2	-1.844203E-1	3.497942E-5	-9.441728E-2	1.848974E-5
1.272000E+2	-1.607704E-1	3.680456E-5	-1.060071E-1	2.699036E-5
1.273000E+2	-1.852122E-1	4.473814E-5	-1.001177E-1	3.302012E-5
1.274000E+2	-1.670042E-1	4.872772E-5	-1.209789E-1	3.464334E-5
1.275000E+2	-1.826680E-1	5.967550E-5	-1.247202E-1	2.815114E-5
1.276000E+2	-1.592489E-1	4.531121E-5	-1.304160E-1	4.966650E-5
1.277000E+2	-1.694380E-1	7.191419E-5	-1.585944E-1	6.062748E-5
1.278000E+2	-1.658991E-1	4.316126E-5	-1.409779E-1	3.669883E-5
1.279000E+2	-1.450748E-1	3.198470E-5	-1.273278E-1	3.143230E-5
1.280000E+2	-1.633784E-1	4.968826E-5	-1.183608E-1	3.639739E-5
1.281000E+2	-1.707266E-1	5.673520E-5	-1.172607E-1	5.307637E-5
1.282000E+2	-1.657813E-1	4.168334E-5	-1.019786E-1	2.370462E-5
1.283000E+2	-1.854899E-1	6.556747E-5	-9.875703E-2	3.358240E-5
1.284000E+2	-1.858657E-1	7.625936E-5	-1.040281E-1	3.825740E-5
1.285000E+2	-1.916682E-1	5.048219E-5	-1.048377E-1	4.974397E-5
1.286000E+2	-1.830212E-1	7.596262E-5	-1.083722E-1	4.289839E-5
1.287000E+2	-1.692443E-1	4.214732E-5	-1.179381E-1	2.735798E-5
1.288000E+2	-1.838422E-1	1.893769E-5	-1.405364E-1	1.786493E-5
1.289000E+2	-1.815224E-1	3.595669E-5	-1.429591E-1	3.927595E-5
1.290000E+2	-1.876451E-1	5.611047E-5	-1.462251E-1	7.112280E-5
1.291000E+2	-1.932871E-1	4.891496E-5	-1.515063E-1	3.766985E-5
1.292000E+2	-1.983860E-1	4.631903E-5	-1.429346E-1	3.358398E-5
1.293000E+2	-2.121837E-1	3.593944E-5	-1.355032E-1	4.885101E-5
1.294000E+2	-1.958286E-1	2.083981E-5	-1.262571E-1	5.214887E-5
1.295000E+2	-2.063415E-1	3.683149E-5	-1.127425E-1	2.706867E-5
1.296000E+2	-1.990089E-1	5.122330E-5	-1.179339E-1	3.396181E-5
1.297000E+2	-1.993421E-1	6.429715E-5	-1.083382E-1	4.700616E-5
1.298000E+2	-1.862259E-1	6.225841E-5	-1.183849E-1	2.559891E-5
1.299000E+2	-1.981221E-1	6.488754E-5	-1.251337E-1	3.267240E-5
1.300000E+2	-1.987408E-1	5.585134E-5	-1.185810E-1	3.845491E-5
1.301000E+2	-2.037263E-1	4.483164E-5	-1.451392E-1	4.687605E-5
1.302000E+2	-2.160436E-1	3.850085E-5	-1.375020E-1	5.476991E-5
1.303000E+2	-2.128824E-1	3.334383E-5	-1.397501E-1	2.999575E-5
1.304000E+2	-2.123429E-1	6.060328E-5	-1.626249E-1	5.026481E-5
1.305000E+2	-2.043343E-1	6.409573E-5	-1.336493E-1	3.576297E-5
1.306000E+2	-2.007955E-1	8.433662E-5	-1.302623E-1	7.246144E-5
1.307000E+2	-2.098695E-1	6.043745E-5	-1.418803E-1	2.797965E-5
1.308000E+2	-2.133388E-1	1.030972E-4	-1.313287E-1	2.959314E-5
1.309000E+2	-2.078435E-1	5.729537E-5	-1.394463E-1	5.051301E-5
1.310000E+2	-2.106204E-1	8.735864E-5	-1.281064E-1	3.454319E-5
1.311000E+2	-2.099275E-1	3.856958E-5	-1.312899E-1	3.058215E-5
1.312000E+2	-2.246335E-1	5.939858E-5	-1.455631E-1	3.738837E-5
1.313000E+2	-2.219394E-1	5.691292E-5	-1.351867E-1	3.212827E-5
1.314000E+2	-2.098807E-1	4.531812E-5	-1.618943E-1	5.755356E-5
1.315000E+2	-2.202941E-1	3.953158E-5	-1.566094E-1	5.361831E-5
1.316000E+2	-1.902583E-1	3.877807E-5	-1.464520E-1	2.583853E-5
1.317000E+2	-1.861255E-1	5.415653E-5	-1.587729E-1	8.134178E-5
1.318000E+2	-1.905671E-1	3.845626E-5	-1.497865E-1	3.427151E-5
1.319000E+2	-1.804996E-1	4.558645E-5	-1.322370E-1	1.994860E-5
1.320000E+2	-1.972609E-1	5.763335E-5	-1.188179E-1	2.902674E-5
1.321000E+2	-1.807861E-1	4.954269E-5	-1.106818E-1	2.265155E-5
1.322000E+2	-1.990338E-1	6.547050E-5	-1.013082E-1	6.802384E-5
1.323000E+2	-2.063050E-1	3.040791E-5	-9.781331E-2	3.749148E-5
1.324000E+2	-2.033973E-1	6.158985E-5	-8.878885E-2	1.994770E-5
1.325000E+2	-2.017365E-1	5.742796E-5	-1.118930E-1	3.314387E-5
1.326000E+2	-2.073493E-1	6.793631E-5	-1.006880E-1	3.324546E-5
1.327000E+2	-1.999522E-1	4.533452E-5	-1.097689E-1	3.667602E-5
1.328000E+2	-1.970120E-1	6.533467E-5	-1.424917E-1	3.100004E-5
1.329000E+2	-2.133529E-1	5.547796E-5	-1.359963E-1	4.189410E-5
1.330000E+2	-1.923654E-1	4.958397E-5	-1.484222E-1	1.116828E-4
1.331000E+2	-2.019966E-1	5.013446E-5	-1.348113E-1	6.899302E-5
1.332000E+2	-2.134439E-1	6.624713E-5	-1.365229E-1	4.341019E-5
1.333000E+2	-2.126761E-1	1.124004E-4	-1.292924E-1	3.971275E-5
1.334000E+2	-2.165540E-1	9.360928E-5	-1.234039E-1	2.685184E-5
1.335000E+2	-2.111051E-1	4.562429E-5	-1.350201E-1	4.381045E-5
1.336000E+2	-2.044840E-1	2.904787E-5	-1.191706E-1	3.687380E-5
1.337000E+2	-2.050133E-1	5.948312E-5	-1.140153E-1	2.472698E-5
1.338000E+2	-2.030550E-1	4.248722E-5	-1.386137E-1	4.633870E-5
1.339000E+2	-2.102622E-1	8.361716E-5	-1.249215E-1	3.037742E-5
1.340000E+2	-2.055385E-1	4.498702E-5	-1.227144E-1	4.747696E-5
1.341000E+2	-2.151240E-1	5.909821E-5	-1.395051E-1	3.928669E-5
1.342000E+2	-2.286723E-1	8.281407E-5	-1.296417E-1	3.404032E-5
1.343000E+2	-2.260313E-1	3.776003E-5	-1.606784E-1	1.086197E-4
1.344000E+2	-2.373091E-1	4.700922E-5	-1.808620E-1	3.966923E-5
1.345000E+2	-2.240259E-1	6.937872E-5	-1.786602E-1	7.239509E-5
1.346000E+2	-2.210844E-1	5.353734E-5	-1.844256E-1	4.553919E-5
1.347000E+2	-2.215530E-1	4.433253E-5	-1.761611E-1	8.977501E-5
1.348000E+2	-2.082870E-1	4.431266E-5	-1.590491E-1	2.588714E-5
1.349000E+2	-2.218635E-1	5.777515E-5	-1.482838E-1	5.031095E-5
1.350000E+2	-2.120562E-1	2.281645E-5	-1.246716E-1	3.128307E-5
1.351000E+2	-2.230252E-1	5.492019E-5	-1.198021E-1	3.677391E-5
1.352000E+2	-2.065432E-1	4.989804E-5	-1.019863E-1	3.270373E-5
1.353000E+2	-2.173406E-1	4.437466E-5	-9.526965E-2	3.562212E-5
1.354000E+2	-2.116560E-1	5.399396E-5	-1.073554E-1	2.568942E-5
1.355000E+2	-2.053767E-1	6.700740E-5	-1.073082E-1	7.831786E-5
1.356000E+2	-2.221847E-1	5.291843E-5	-1.093088E-1	4.848847E-5
1.357000E+2	-2.190547E-1	6.548615E-5	-1.284754E-1	3.426371E-5
1.358000E+2	-2.108957E-1	3.370004E-5	-1.288318E-1	6.718550E-5
1.359000E+2	-2.091415E-1	2.816729E-5	-1.288372E-1	5.346345E-5
1.360000E+2	-2.079198E-1	5.528886E-5	-1.323117E-1	5.390788E-5
1.361000E+2	-2.121613E-1	4.726056E-5	-1.216723E-1	6.259642E-5
1.362000E+2	-2.070044E-1	5.975113E-5	-1.255024E-1	4.507590E-5
1.363000E+2	-2.146835E-1	3.706602E-5	-1.040177E-1	4.863434E-5
1.364000E+2	-2.260847E-1	5.975595E-5	-1.015264E-1	4.298315E-5
1.365000E+2	-2.091150E-1	3.468532E-5	-1.149218E-1	4.926442E-5
1.366000E+2	-2.067506E-1	5.024391E-5	-8.358498E-2	2.556729E-5
1.367000E+2	-1.896642E-1	1.006474E-4	-9.530143E-2	3.557082E-5
1.368000E+2	-1.987369E-1	4.276499E-5	-1.038013E-1	1.549227E-5
1.369000E+2	-1.823793E-1	5.535141E-5	-1.139509E-1	3.768970E-5
1.370000E+2	-1.843078E-1	3.802787E-5	-1.281953E-1	2.943055E-5
1.371000E+2	-1.831119E-1	8.084389E-5	-1.324576E-1	3.130442E-5
1.372000E+2	-1.957031E-1	7.310548E-5	-1.359574E-1	4.830204E-5
1.373000E+2	-2.219998E-1	4.353223E-5	-1.435799E-1	1.673302E-5
1.374000E+2	-2.116536E-1	3.841626E-5	-1.418378E-1	2.281784E-5
1.375000E+2	-2.302051E-1	7.440863E-5	-1.547183E-1	5.925041E-5
1.376000E+2	-2.158141E-1	1.114660E-4	-1.387324E-1	4.215411E-5
1.377000E+2	-2.242979E-1	4.714283E-5	-1.227002E-1	2.253053E-5
1.378000E+2	-2.094949E-1	5.287080E-5	-1.429497E-1	3.730556E-5
1.379000E+2	-2.178252E-1	9.631527E-5	-1.139740E-1	4.929012E-5
1.380000E+2	-2.153857E-1	6.348117E-5	-1.278782E-1	4.955065E-5
1.381000E+2	-2.175170E-1	7.112888E-5	-1.297448E-1	2.060241E-5
1.382000E+2	-2.263588E-1	4.300567E-5	-1.324987E-1	2.830711E-5
1.383000E+2	-2.375632E-1	1.001777E-4	-1.619813E-1	3.555425E-5
1.384000E+2	-2.249645E-1	3.159997E-5	-1.562170E-1	4.531147E-5
1.385000E+2	-2.072581E-1	5.894810E-5	-1.762298E-1	4.595257E-5
1.386000E+2	-2.178498E-1	7.097611E-5	-1.630252E-1	7.626142E-5
1.387000E+2	-1.883636E-1	2.279674E-5	-1.478321E-1	6.624319E-5
1.388000E+2	-2.117318E-1	6.065275E-5	-1.431614E-1	6.173136E-5
1.389000E+2	-1.772916E-1	3.410918E-5	-1.082814E-1	5.555453E-5
1.390000E+2	-1.933064E-1	6.207449E-5	-9.032757E-2	2.495334E-5
1.391000E+2	-2.202909E-1	5.214275E-5	-1.027461E-1	3.051513E-5
1.392000E+2	-2.004787E-1	3.525793E-5	-8.591628E-2	3.500893E-5
1.393000E+2	-2.187793E-1	7.206020E-5	-7.509832E-2	2.167895E-5
1.394000E+2	-2.082137E-1	7.727323E-5	-8.557433E-2	1.749177E-5
1.395000E+2	-2.203866E-1	5.261545E-5	-7.953046E-2	2.014663E-5
1.396000E+2	-2.073830E-1	4.135177E-5	-9.063888E-2	2.584826E-5
1.397000E+2	-1.982397E-1	7.299768E-5	-9.574791E-2	4.174268E-5
1.398000E+2	-1.893451E-1	3.309109E-5	-1.011796E-1	3.148842E-5
1.399000E+2	-1.984650E-1	4.333990E-5	-1.139943E-1	5.447778E-5
1.400000E+2	-2.044181E-1	4.721768E-5	-1.069725E-1	3.586981E-5
1.401000E+2	-1.908673E-1	6.604621E-5	-1.239456E-1	5.169120E-5
1.402000E+2	-2.082129E-1	4.665827E-5	-1.211037E-1	7.262242E-5
1.403000E+2	-2.162258E-1	3.785304E-5	-1.077055E-1	5.340767E-5
1.404000E+2	-2.201199E-1	8.478473E-5	-1.239409E-1	3.598946E-5
1.405000E+2	-2.157756E-1	1.033119E-4	-1.054519E-1	3.624106E-5
1.406000E+2	-2.085001E-1	2.510042E-5	-1.068138E-1	2.384281E-5
1.407000E+2	-1.984559E-1	5.829505E-5	-1.094615E-1	3.981496E-5
1.408000E+2	-2.107413E-1	5.712143E-5	-1.082107E-1	2.772672E-5
1.409000E+2	-2.004288E-1	5.570664E-5	-1.248851E-1	2.854387E-5
1.410000E+2	-2.064668E-1	7.381549E-5	-1.223501E-1	2.590006E-5
1.411000E+2	-1.951690E-1	4.093777E-5	-1.311037E-1	2.555359E-5
1.412000E+2	-2.165110E-1	1.089494E-4	-1.519067E-1	7.696823E-5
1.413000E+2	-2.096742E-1	4.964114E-5	-1.363575E-1	4.978984E-5
1.414000E+2	-2.117722E-1	5.325255E-5	-1.666848E-1	7.041568E-5
1.415000E+2	-2.193089E-1	9.533879E-5	-1.660719E-1	4.603738E-5
1.416000E+2	-2.121357E-1	4.402662E-5	-1.411815E-1	3.317395E-5
1.417000E+2	-2.208670E-1	6.599367E-5	-1.486376E-1	4.877380E-5
1.418000E+2	-2.135200E-1	7.078716E-5	-1.293876E-1	2.569703E-5
1.419000E+2	-2.162302E-1	4.121599E-5	-1.176213E-1	4.568511E-5
1.420000E+2	-2.212991E-1	9.270351E-5	-1.041457E-1	2.259919E-5
1.421000E+2	-2.159711E-1	5.403199E-5	-1.108651E-1	3.582236E-5
1.422000E+2	-2.205154E-1	7.595648E-5	-1.270570E-1	3.665753E-5
1.423000E+2	-2.168753E-1	7.486229E-5	-1.118396E-1	4.626331E-5
1.424000E+2	-2.216753E-1	7.557339E-5	-1.187706E-1	3.313149E-5
1.425000E+2	-2.209295E-1	6.359820E-5	-1.293193E-1	3.767440E-5
1.426000E+2	-2.028469E-1	8.659970E-5	-1.242514E-1	8.774026E-5
1.427000E+2	-2.162704E-1	4.245955E-5	-1.245659E-1	5.085872E-5
1.428000E+2	-1.995024E-1	5.382604E-5	-1.283166E-1	7.768715E-5
1.429000E+2	-1.793384E-1	6.450917E-5	-1.026469E-1	5.790401E-5
1.430000E+2	-1.920263E-1	3.193952E-5	-9.130361E-2	3.179290E-5
1.431000E+2	-1.837988E-1	6.597683E-5	-9.383684E-2	7.939628E-5
1.432000E+2	-1.787701E-1	2.935854E-5	-7.557128E-2	3.280440E-5
1.433000E+2	-1.799776E-1	6.109342E-5	-7.215896E-2	3.136900E-5
1.434000E+2	-1.812308E-1	5.823845E-5	-6.452533E-2	3.275863E-5
1.435000E+2	-1.849018E-1	8.701358E-5	-6.830580E-2	2.335775E-5
1.436000E+2	-1.720981E-1	3.346252E-5	-7.535443E-2	3.295865E-5
1.437000E+2	-1.699741E-1	3.463602E-5	-7.594065E-2	2.431589E-5
1.438000E+2	-1.655406E-1	5.697318E-5	-1.053504E-1	8.489807E-5
1.439000E+2	-1.995442E-1	7.942456E-5	-1.072832E-1	2.452711E-5
1.440000E+2	-1.667642E-1	7.213791E-5	-1.139898E-1	2.526617E-5
1.441000E+2	-1.920026E-1	4.698767E-5	-1.379185E-1	3.272560E-5
1.442000E+2	-1.874815E-1	7.765523E-5	-1.226588E-1	4.949042E-5
1.443000E+2	-2.037881E-1	5.587041E-5	-1.215367E-1	5.159915E-5
1.444000E+2	-2.022342E-1	9.200935E-5	-1.123531E-1	3.278029E-5
1.445000E+2	-1.983485E-1	5.187281E-5	-1.054499E-1	2.666337E-5
1.446000E+2	-1.845523E-1	6.093828E-5	-1.019118E-1	4.583922E-5
1.447000E+2	-2.075096E-1	4.972463E-5	-9.202511E-2	3.927034E-5
1.448000E+2	-1.864042E-1	5.786233E-5	-1.067521E-1	5.908709E-5
1.449000E+2	-1.927923E-1	7.804202E-5	-9.176968E-2	2.677257E-5
1.450000E+2	-2.022402E-1	6.928831E-5	-9.751779E-2	3.461259E-5
1.451000E+2	-1.916895E-1	1.316187E-4	-1.242890E-1	3.370991E-5
1.452000E+2	-2.195459E-1	6.163787E-5	-1.100862E-1	2.706376E-5
1.453000E+2	-2.124939E-1	7.806813E-5	-1.520463E-1	7.489080E-5
1.454000E+2	-2.253696E-1	1.175560E-4	-1.585827E-1	3.591204E-5
1.455000E+2	-2.017157E-1	6.750745E-5	-1.494276E-1	7.875323E-5
1.456000E+2	-2.207238E-1	2.941035E-5	-1.554648E-1	3.388022E-5
1.457000E+2	-2.071000E-1	7.135816E-5	-1.416018E-1	3.523753E-5
1.458000E+2	-2.189228E-1	3.029046E-5	-1.241188E-1	3.948966E-5
1.459000E+2	-1.951393E-1	5.068313E-5	-1.074662E-1	3.022938E-5
1.460000E+2	-2.075487E-1	6.832074E-5	-9.102054E-2	3.711498E-5
1.461000E+2	-2.192142E-1	7.798992E-5	-1.006424E-1	3.166035E-5
1.462000E+2	-1.972301E-1	6.993539E-5	-9.491659E-2	4.586470E-5
1.463000E+2	-2.198582E-1	6.814591E-5	-7.912492E-2	1.337428E-5
1.464000E+2	-1.914362E-1	6.710397E-5	-9.476279E-2	2.645069E-5
1.465000E+2	-2.092348E-1	5.493999E-5	-8.679254E-2	3.497479E-5
1.466000E+2	-2.135316E-1	4.047614E-5	-7.552886E-2	4.881280E-5
1.467000E+2	-1.852026E-1	4.411789E-5	-1.020256E-1	5.601319E-5
1.468000E+2	-1.803632E-1	3.683053E-5	-9.406000E-2	4.255896E-5
1.469000E+2	-1.828068E-1	5.324224E-5	-1.143302E-1	3.147644E-5
1.470000E+2	-1.864580E-1	3.930456E-5	-1.124540E-1	3.979488E-5
1.471000E+2	-1.834808E-1	3.996230E-5	-1.125356E-1	3.464031E-5
1.472000E+2	-1.860078E-1	3.459062E-5	-1.188053E-1	7.525577E-5
1.473000E+2	-1.821401E-1	7.267138E-5	-1.024317E-1	4.474053E-5
1.474000E+2	-1.906989E-1	9.352709E-5	-1.046035E-1	3.208997E-5
1.475000E+2	-1.909535E-1	7.577980E-5	-9.932018E-2	4.501510E-5
1.476000E+2	-1.793826E-1	6.465321E-5	-8.250762E-2	3.151164E-5
1.477000E+2	-1.922601E-1	5.279190E-5	-1.004543E-1	6.629384E-5
1.478000E+2	-1.926395E-1	7.333166E-5	-9.858719E-2	4.630424E-5
1.479000E+2	-1.812215E-1	4.097034E-5	-1.008557E-1	3.356330E-5
1.480000E+2	-1.816791E-1	6.371140E-5	-1.113204E-1	3.905563E-5
1.481000E+2	-1.758255E-1	5.660714E-5	-1.147151E-1	4.068760E-5
1.482000E+2	-1.872638E-1	2.377101E-5	-1.313328E-1	6.661264E-5
1.483000E+2	-1.934666E-1	3.947136E-5	-1.219147E-1	2.216250E-5
1.484000E+2	-1.936382E-1	4.202179E-5	-1.288331E-1	4.517722E-5
1.485000E+2	-1.926933E-1	3.231208E-5	-1.252200E-1	5.901178E-5
1.486000E+2	-2.019661E-1	5.478576E-5	-1.005166E-1	4.317252E-5
1.487000E+2	-1.899679E-1	4.900767E-5	-1.022232E-1	3.372931E-5
1.488000E+2	-1.798395E-1	3.136935E-5	-9.692640E-2	4.092133E-5
1.489000E+2	-1.823255E-1	7.835460E-5	-7.877954E-2	3.018263E-5
1.490000E+2	-1.737547E-1	4.493910E-5	-8.707574E-2	3.455458E-5
1.491000E+2	-1.886470E-1	5.086310E-5	-8.376086E-2	4.809649E-5
1.492000E+2	-1.954585E-1	3.361459E-5	-9.927652E-2	5.971410E-5
1.493000E+2	-1.873164E-1	4.856161E-5	-1.066236E-1	2.139987E-5
1.494000E+2	-1.982372E-1	4.690057E-5	-1.050378E-1	2.978966E-5
1.495000E+2	-2.025141E-1	3.812721E-5	-1.205696E-1	6.180756E-5
1.496000E+2	-1.926238E-1	6.850464E-5	-1.048823E-1	7.445425E-5
1.497000E+2	-1.989172E-1	7.105185E-5	-1.043030E-1	5.065411E-5
1.498000E+2	-1.860642E-1	7.392994E-5	-1.170544E-1	3.249248E-5
1.499000E+2	-1.883462E-1	3.812093E-5	-9.076046E-2	6.133603E-5
1.500000E+2	-2.026039E-1	5.287459E-5	-8.761197E-2	2.755450E-5
1.501000E+2	-1.900393E-1	6.259105E-5	-9.371077E-2	5.568641E-5
1.502000E+2	-2.043522E-1	1.043606E-4	-7.193433E-2	2.256084E-5
1.503000E+2	-1.822419E-1	9.430414E-5	-8.535512E-2	1.344731E-5
1.504000E+2	-1.961411E-1	7.652190E-5	-9.398564E-2	3.867214E-5
1.505000E+2	-1.951972E-1	3.765671E-5	-8.540963E-2	1.905310E-5
1.506000E+2	-1.782562E-1	6.122927E-5	-1.056164E-1	3.196598E-5
1.507000E+2	-1.745193E-1	3.957606E-5	-1.064057E-1	5.712215E-5
1.508000E+2	-1.608439E-1	4.346825E-5	-1.175690E-1	2.819871E-5
1.509000E+2	-1.743883E-1	3.998067E-5	-1.349877E-1	4.322654E-5
1.510000E+2	-1.718210E-1	4.588984E-5	-1.203809E-1	3.366846E-5
1.511000E+2	-1.715856E-1	4.159890E-5	-1.199700E-1	5.312587E-5
1.512000E+2	-1.704017E-1	7.515128E-5	-1.100768E-1	6.459060E-5
1.513000E+2	-1.640382E-1	8.480425E-5	-9.464304E-2	2.138115E-5
1.514000E+2	-1.860933E-1	4.491600E-5	-1.012705E-1	3.665847E-5
1.515000E+2	-1.698934E-1	5.913043E-5	-8.904771E-2	2.849616E-5
1.516000E+2	-1.698245E-1	6.652062E-5	-8.129679E-2	3.472053E-5
1.517000E+2	-1.779545E-1	9.189293E-5	-9.077161E-2	2.213924E-5
1.518000E+2	-1.663805E-1	5.541540E-5	-8.046369E-2	3.442178E-5
1.519000E+2	-1.632495E-1	6.962627E-5	-8.778641E-2	4.726561E-5
1.520000E+2	-1.619710E-1	7.730605E-5	-9.177952E-2	2.854254E-5
1.521000E+2	-1.606399E-1	5.231826E-5	-1.028350E-1	5.248436E-5
1.522000E+2	-1.672277E-1	3.831463E-5	-1.050247E-1	3.792481E-5
1.523000E+2	-1.578514E-1	5.667073E-5	-9.387306E-2	3.688213E-5
1.524000E+2	-1.641668E-1	7.495020E-5	-1.091409E-1	7.544485E-5
1.525000E+2	-1.678212E-1	5.647025E-5	-1.020914E-1	8.875228E-5
1.526000E+2	-1.689155E-1	8.876347E-5	-8.961077E-2	3.650160E-5
1.527000E+2	-1.753503E-1	7.989319E-5	-1.029403E-1	4.295513E-5
1.528000E+2	-1.697187E-1	4.449259E-5	-8.436325E-2	4.283109E-5
1.529000E+2	-1.740409E-1	6.925127E-5	-8.854529E-2	4.858375E-5
1.530000E+2	-1.747624E-1	3.983067E-5	-9.116693E-2	6.341086E-5
1.531000E+2	-1.871392E-1	1.046920E-4	-8.972289E-2	2.112423E-5
1.532000E+2	-1.725715E-1	3.771368E-5	-9.622887E-2	3.051481E-5
1.533000E+2	-1.868329E-1	6.359117E-5	-8.560402E-2	2.847965E-5
1.534000E+2	-1.795897E-1	5.055295E-5	-1.028798E-1	6.738978E-5
1.535000E+2	-1.720342E-1	6.445716E-5	-9.448330E-2	5.087182E-5
1.536000E+2	-1.862042E-1	6.127502E-5	-8.276137E-2	3.415489E-5
1.537000E+2	-1.642634E-1	5.008921E-5	-1.028154E-1	3.869929E-5
1.538000E+2	-1.697731E-1	3.718767E-5	-8.465201E-2	2.183837E-5
1.539000E+2	-1.618020E-1	3.592632E-5	-8.681443E-2	5.437698E-5
1.540000E+2	-1.511354E-1	4.948249E-5	-9.058735E-2	2.008698E-5
1.541000E+2	-1.466022E-1	6.136232E-5	-7.306569E-2	5.610852E-5
1.542000E+2	-1.427906E-1	4.543200E-5	-7.978540E-2	3.459184E-5
1.543000E+2	-1.555706E-1	1.165261E-4	-9.071820E-2	2.333009E-5
1.544000E+2	-1.495268E-1	4.818023E-5	-8.150129E-2	2.777822E-5
1.545000E+2	-1.467670E-1	6.028455E-5	-9.095519E-2	3.050979E-5
1.546000E+2	-1.457843E-1	5.274452E-5	-7.917478E-2	3.700000E-5
1.547000E+2	-1.393102E-1	5.704213E-5	-8.332980E-2	1.469603E-5
1.548000E+2	-1.550474E-1	4.918149E-5	-1.023836E-1	1.420650E-5
1.549000E+2	-1.490774E-1	7.000401E-5	-9.194825E-2	3.178216E-5
1.550000E+2	-1.552955E-1	5.933958E-5	-9.687187E-2	9.385180E-5
1.551000E+2	-1.590312E-1	4.741225E-5	-1.041954E-1	7.125854E-5
1.552000E+2	-1.557071E-1	4.841743E-5	-9.663799E-2	6.016735E-5
1.553000E+2	-1.596973E-1	3.022760E-5	-9.482070E-2	6.460795E-5
1.554000E+2	-1.594522E-1	5.303386E-5	-9.347395E-2	7.368858E-5
1.555000E+2	-1.547411E-1	7.565243E-5	-8.111578E-2	1.509676E-5
1.556000E+2	-1.551378E-1	5.708646E-5	-8.386724E-2	4.495001E-5
1.557000E+2	-1.499454E-1	5.378016E-5	-7.043483E-2	4.046830E-5
1.558000E+2	-1.438083E-1	8.258620E-5	-7.132348E-2	1.848851E-5
1.559000E+2	-1.508551E-1	5.551814E-5	-6.959282E-2	2.194211E-5
1.560000E+2	-1.513767E-1	1.151650E-4	-8.307281E-2	3.202090E-5
1.561000E+2	-1.560609E-1	5.773197E-5	-9.081048E-2	4.033480E-5
1.562000E+2	-1.637340E-1	7.097925E-5	-8.329955E-2	3.972642E-5
1.563000E+2	-1.638363E-1	3.394143E-5	-1.060189E-1	4.389764E-5
1.564000E+2	-1.720137E-1	7.383958E-5	-1.085600E-1	5.522867E-5
1.565000E+2	-1.689108E-1	8.555221E-5	-1.059300E-1	6.573980E-5
1.566000E+2	-1.722640E-1	6.392169E-5	-1.165365E-1	7.609124E-5
1.567000E+2	-1.675847E-1	5.498207E-5	-9.750436E-2	4.096121E-5
1.568000E+2	-1.638893E-1	8.174545E-5	-9.506172E-2	7.192912E-5
1.569000E+2	-1.575326E-1	7.621777E-5	-9.594810E-2	4.009763E-5
1.570000E+2	-1.669582E-1	8.305869E-5	-7.593996E-2	3.360692E-5
1.571000E+2	-1.495381E-1	5.969956E-5	-9.440585E-2	5.187646E-5
1.572000E+2	-1.550340E-1	4.624883E-5	-6.934470E-2	3.677920E-5
1.573000E+2	-1.520663E-1	6.069377E-5	-7.404406E-2	4.310449E-5
1.574000E+2	-1.511389E-1	4.680805E-5	-9.947278E-2	2.824744E-5
1.575000E+2	-1.652518E-1	5.911909E-5	-8.702092E-2	4.718046E-5
1.576000E+2	-1.436973E-1	5.642313E-5	-1.008527E-1	2.142685E-5
1.577000E+2	-1.452137E-1	3.203277E-5	-9.714117E-2	2.244421E-5
1.578000E+2	-1.374393E-1	5.121037E-5	-1.020709E-1	3.920855E-5
1.579000E+2	-1.343463E-1	3.281914E-5	-1.101299E-1	5.069946E-5
1.580000E+2	-1.424513E-1	5.520525E-5	-1.042899E-1	4.452204E-5
1.581000E+2	-1.373705E-1	7.188534E-5	-9.730385E-2	4.539916E-5
1.582000E+2	-1.558091E-1	3.774134E-5	-9.653378E-2	5.652443E-5
1.583000E+2	-1.419813E-1	5.490719E-5	-8.247588E-2	3.267187E-5
1.584000E+2	-1.651460E-1	7.278183E-5	-8.065178E-2	4.058693E-5
1.585000E+2	-1.636742E-1	6.236247E-5	-8.379441E-2	2.247523E-5
1.586000E+2	-1.612758E-1	7.979429E-5	-6.693246E-2	2.825786E-5
1.587000E+2	-1.735709E-1	7.299502E-5	-7.494163E-2	4.733872E-5
1.588000E+2	-1.538166E-1	1.266475E-4	-7.144606E-2	4.823259E-5
1.589000E+2	-1.552625E-1	4.617760E-5	-6.383065E-2	2.460036E-5
1.590000E+2	-1.475577E-1	8.523069E-5	-8.302310E-2	2.267483E-5
1.591000E+2	-1.542586E-1	7.334651E-5	-8.993608E-2	4.393146E-5
1.592000E+2	-1.557556E-1	3.671576E-5	-9.769678E-2	6.206814E-5
1.593000E+2	-1.584205E-1	1.024946E-4	-1.024448E-1	4.395274E-5
1.594000E+2	-1.546667E-1	1.038777E-4	-1.008522E-1	2.802452E-5
1.595000E+2	-1.616715E-1	8.355958E-5	-1.091676E-1	5.747795E-5
1.596000E+2	-1.613618E-1	4.837026E-5	-9.915033E-2	3.726663E-5
1.597000E+2	-1.685641E-1	9.193213E-5	-1.056947E-1	5.599346E-5
1.598000E+2	-1.683743E-1	4.845288E-5	-1.062399E-1	3.742091E-5
1.599000E+2	-1.644273E-1	5.742892E-5	-9.803324E-2	2.240588E-5
1.600000E+2	-1.712194E-1	5.347150E-5	-1.157161E-1	5.997075E-5
