# Supplementary material for: Millimeter wave direct-current transmission and reflection spectral data of some organic photo-responsive materials
Source: Data Brief. 2019 Dec 17;28:104996. doi: 10.1016/j.dib.2019.104996 (PMC6938801; doi:10.1016/j.dib.2019.104996)
Supplement: Multimedia component [file mmc1.zip › NCSU-DPP3T-110-160GHz-Transmission]

1.100000E+2	-1.238025E-1	2.111734E-5	-1.116763E-1	3.813084E-5
1.101000E+2	-1.041704E-1	4.218301E-5	-1.043216E-1	2.895467E-5
1.102000E+2	-1.065598E-1	3.557257E-5	-9.125867E-2	5.424030E-5
1.103000E+2	-1.102196E-1	3.779295E-5	-8.280998E-2	2.463317E-5
1.104000E+2	-1.016296E-1	5.640186E-5	-9.031635E-2	4.485250E-5
1.105000E+2	-1.209624E-1	4.214672E-5	-9.905181E-2	1.637264E-5
1.106000E+2	-1.257960E-1	3.201057E-5	-1.030919E-1	3.277799E-5
1.107000E+2	-1.336044E-1	4.971135E-5	-1.099524E-1	3.022382E-5
1.108000E+2	-1.274665E-1	2.337856E-5	-1.130871E-1	1.458339E-5
1.109000E+2	-1.355969E-1	8.664752E-6	-1.286455E-1	4.693621E-5
1.110000E+2	-1.365052E-1	4.558157E-5	-1.260215E-1	9.977596E-6
1.111000E+2	-1.337190E-1	2.916415E-5	-1.240646E-1	3.168881E-5
1.112000E+2	-1.175008E-1	4.209296E-5	-1.180356E-1	3.812979E-5
1.113000E+2	-1.318911E-1	5.992306E-5	-1.015760E-1	4.345292E-5
1.114000E+2	-1.170037E-1	2.101471E-5	-8.807410E-2	2.025103E-5
1.115000E+2	-1.274849E-1	4.572189E-5	-9.521611E-2	3.401743E-5
1.116000E+2	-1.215810E-1	3.085133E-5	-8.005822E-2	3.538427E-5
1.117000E+2	-9.620064E-2	2.519698E-5	-7.403676E-2	1.974770E-5
1.118000E+2	-1.087601E-1	2.368960E-5	-8.191667E-2	1.599700E-5
1.119000E+2	-1.080104E-1	2.266018E-5	-7.503802E-2	1.267736E-5
1.120000E+2	-9.115316E-2	9.527162E-6	-7.765681E-2	3.615093E-5
1.121000E+2	-1.033972E-1	2.926204E-5	-8.107610E-2	1.992138E-5
1.122000E+2	-1.075535E-1	1.810932E-5	-9.242065E-2	3.009569E-5
1.123000E+2	-1.171811E-1	3.002744E-5	-1.065163E-1	4.253988E-5
1.124000E+2	-1.251610E-1	2.116969E-5	-1.083961E-1	4.227216E-5
1.125000E+2	-1.387154E-1	5.404637E-5	-1.096669E-1	3.524757E-5
1.126000E+2	-1.340364E-1	3.720292E-5	-1.164717E-1	3.512169E-5
1.127000E+2	-1.329257E-1	4.835515E-5	-1.110956E-1	5.887980E-5
1.128000E+2	-1.141702E-1	2.270349E-5	-1.025329E-1	3.476601E-5
1.129000E+2	-1.178071E-1	2.582483E-5	-1.039960E-1	1.570186E-5
1.130000E+2	-1.217735E-1	4.042153E-5	-1.050922E-1	2.799406E-5
1.131000E+2	-1.253522E-1	4.776252E-5	-1.102970E-1	3.283104E-5
1.132000E+2	-1.124403E-1	5.257444E-5	-9.711557E-2	1.867668E-5
1.133000E+2	-1.091153E-1	1.366931E-5	-9.571668E-2	1.759387E-5
1.134000E+2	-1.179686E-1	1.883246E-5	-9.564788E-2	3.072129E-5
1.135000E+2	-1.159926E-1	2.054471E-5	-9.896443E-2	1.402189E-5
1.136000E+2	-1.099490E-1	4.847430E-5	-1.042299E-1	2.729137E-5
1.137000E+2	-1.168002E-1	3.631689E-5	-1.151737E-1	4.147879E-5
1.138000E+2	-1.142602E-1	2.168080E-5	-1.227000E-1	2.808097E-5
1.139000E+2	-1.255057E-1	3.834824E-5	-1.363762E-1	6.549677E-5
1.140000E+2	-1.504895E-1	3.102206E-5	-1.369984E-1	2.155227E-5
1.141000E+2	-1.331782E-1	3.366393E-5	-1.341474E-1	4.120912E-5
1.142000E+2	-1.493351E-1	2.181168E-5	-1.454422E-1	4.276224E-5
1.143000E+2	-1.591826E-1	2.822099E-5	-1.349286E-1	3.196497E-5
1.144000E+2	-1.647001E-1	1.810318E-5	-1.408082E-1	3.076113E-5
1.145000E+2	-1.706072E-1	4.928695E-5	-1.455092E-1	3.492421E-5
1.146000E+2	-1.773289E-1	3.764536E-5	-1.526956E-1	4.833942E-5
1.147000E+2	-1.648176E-1	3.106513E-5	-1.450169E-1	3.479774E-5
1.148000E+2	-1.676693E-1	4.088796E-5	-1.526689E-1	4.819212E-5
1.149000E+2	-1.735504E-1	5.280754E-5	-1.586613E-1	4.890554E-5
1.150000E+2	-1.687026E-1	3.736918E-5	-1.568860E-1	5.523290E-5
1.151000E+2	-1.784551E-1	3.589845E-5	-1.511558E-1	4.929153E-5
1.152000E+2	-1.569270E-1	2.989713E-5	-1.502838E-1	4.588610E-5
1.153000E+2	-1.823621E-1	2.734387E-5	-1.441257E-1	2.656744E-5
1.154000E+2	-1.624715E-1	4.005123E-5	-1.269331E-1	3.744649E-5
1.155000E+2	-1.566674E-1	3.453971E-5	-1.278862E-1	2.020139E-5
1.156000E+2	-1.446486E-1	3.727995E-5	-1.097997E-1	3.706314E-5
1.157000E+2	-1.254440E-1	2.292586E-5	-1.136170E-1	2.724762E-5
1.158000E+2	-1.370806E-1	4.064194E-5	-1.060833E-1	2.244497E-5
1.159000E+2	-1.129519E-1	2.540352E-5	-1.062718E-1	1.966919E-5
1.160000E+2	-1.226339E-1	5.086768E-5	-1.196241E-1	2.110682E-5
1.161000E+2	-1.228013E-1	3.363268E-5	-1.168635E-1	3.714204E-5
1.162000E+2	-1.371835E-1	5.587371E-5	-1.261708E-1	3.751481E-5
1.163000E+2	-1.388914E-1	3.467945E-5	-1.233371E-1	4.655984E-5
1.164000E+2	-1.316592E-1	5.461230E-5	-1.304332E-1	3.260424E-5
1.165000E+2	-1.555438E-1	5.370712E-5	-1.310303E-1	2.755940E-5
1.166000E+2	-1.463939E-1	3.223377E-5	-1.355726E-1	2.196646E-5
1.167000E+2	-1.662802E-1	4.768550E-5	-1.459412E-1	2.721333E-5
1.168000E+2	-1.497747E-1	5.875646E-5	-1.455704E-1	3.877168E-5
1.169000E+2	-1.591907E-1	4.063608E-5	-1.592058E-1	5.632275E-5
1.170000E+2	-1.817487E-1	3.966313E-5	-1.599377E-1	3.807660E-5
1.171000E+2	-1.866139E-1	5.900076E-5	-1.679826E-1	4.447562E-5
1.172000E+2	-1.792652E-1	4.689357E-5	-1.629996E-1	4.106344E-5
1.173000E+2	-1.896572E-1	5.504989E-5	-1.612929E-1	1.741440E-5
1.174000E+2	-1.866943E-1	2.959768E-5	-1.685607E-1	2.897291E-5
1.175000E+2	-1.915795E-1	2.778619E-5	-1.619912E-1	2.789330E-5
1.176000E+2	-1.741272E-1	4.166175E-5	-1.666361E-1	5.607001E-5
1.177000E+2	-1.679017E-1	7.146485E-5	-1.634990E-1	3.265523E-5
1.178000E+2	-1.641013E-1	6.378263E-5	-1.590833E-1	2.224454E-5
1.179000E+2	-1.684360E-1	7.034039E-5	-1.777009E-1	3.431895E-5
1.180000E+2	-1.711263E-1	2.218187E-5	-1.659673E-1	2.743568E-5
1.181000E+2	-1.780247E-1	4.843861E-5	-1.656671E-1	4.544742E-5
1.182000E+2	-1.887623E-1	2.665497E-5	-1.654878E-1	7.347079E-5
1.183000E+2	-1.823032E-1	3.151133E-5	-1.556927E-1	3.779468E-5
1.184000E+2	-1.885474E-1	5.891999E-5	-1.549361E-1	2.329323E-5
1.185000E+2	-1.829439E-1	4.279085E-5	-1.496605E-1	3.633208E-5
1.186000E+2	-1.777465E-1	3.167866E-5	-1.499250E-1	1.464823E-5
1.187000E+2	-1.717270E-1	4.190740E-5	-1.456865E-1	5.935143E-5
1.188000E+2	-1.748309E-1	3.506935E-5	-1.564276E-1	4.708518E-5
1.189000E+2	-1.704856E-1	6.381285E-5	-1.553733E-1	2.356181E-5
1.190000E+2	-1.742126E-1	4.780316E-5	-1.627695E-1	5.244852E-5
1.191000E+2	-1.690351E-1	3.431171E-5	-1.490244E-1	4.241116E-5
1.192000E+2	-1.869446E-1	5.309289E-5	-1.614701E-1	3.209668E-5
1.193000E+2	-1.918398E-1	8.368878E-5	-1.627111E-1	6.610314E-5
1.194000E+2	-1.907353E-1	2.742517E-5	-1.612808E-1	2.066845E-5
1.195000E+2	-1.907577E-1	8.711634E-5	-1.569729E-1	7.580603E-5
1.196000E+2	-1.839375E-1	6.316311E-5	-1.575246E-1	4.996720E-5
1.197000E+2	-1.885087E-1	4.491755E-5	-1.661070E-1	3.945391E-5
1.198000E+2	-1.860029E-1	4.798178E-5	-1.562255E-1	5.774643E-5
1.199000E+2	-1.792441E-1	3.605563E-5	-1.524145E-1	3.170029E-5
1.200000E+2	-1.851359E-1	4.770282E-5	-1.506498E-1	3.152007E-5
1.201000E+2	-1.667251E-1	2.632591E-5	-1.511435E-1	4.304428E-5
1.202000E+2	-1.895554E-1	5.000099E-5	-1.508371E-1	6.326927E-5
1.203000E+2	-1.771693E-1	4.999355E-5	-1.343367E-1	2.623105E-5
1.204000E+2	-1.510465E-1	2.918690E-5	-1.335407E-1	2.411043E-5
1.205000E+2	-1.489723E-1	4.675738E-5	-1.250696E-1	2.789688E-5
1.206000E+2	-1.552051E-1	3.735274E-5	-1.374287E-1	3.473028E-5
1.207000E+2	-1.496129E-1	6.795103E-5	-1.274128E-1	2.338064E-5
1.208000E+2	-1.443182E-1	3.722203E-5	-1.483197E-1	4.029440E-5
1.209000E+2	-1.599306E-1	2.938595E-5	-1.496852E-1	6.414812E-5
1.210000E+2	-1.663925E-1	6.046159E-5	-1.491050E-1	6.342014E-5
1.211000E+2	-1.693157E-1	4.811116E-5	-1.499626E-1	4.060355E-5
1.212000E+2	-1.556194E-1	2.556060E-5	-1.403282E-1	2.398630E-5
1.213000E+2	-1.672047E-1	7.988919E-5	-1.325332E-1	3.627595E-5
1.214000E+2	-1.649598E-1	4.073531E-5	-1.315963E-1	2.240298E-5
1.215000E+2	-1.659067E-1	1.539047E-5	-1.237456E-1	2.481999E-5
1.216000E+2	-1.593804E-1	2.669833E-5	-1.198846E-1	2.825519E-5
1.217000E+2	-1.497895E-1	5.781371E-5	-1.332921E-1	3.063547E-5
1.218000E+2	-1.615128E-1	3.274527E-5	-1.306561E-1	2.579852E-5
1.219000E+2	-1.585547E-1	3.887330E-5	-1.461481E-1	3.217653E-5
1.220000E+2	-1.638628E-1	5.298180E-5	-1.581849E-1	3.028637E-5
1.221000E+2	-1.712796E-1	4.056533E-5	-1.733231E-1	5.777166E-5
1.222000E+2	-1.809383E-1	7.062342E-5	-1.702957E-1	3.833025E-5
1.223000E+2	-1.772302E-1	6.435000E-5	-1.642143E-1	6.482495E-5
1.224000E+2	-1.943731E-1	4.417344E-5	-1.639547E-1	3.876319E-5
1.225000E+2	-1.819887E-1	5.230893E-5	-1.569177E-1	3.707056E-5
1.226000E+2	-1.842807E-1	8.135542E-5	-1.397435E-1	3.760152E-5
1.227000E+2	-1.600853E-1	2.306300E-5	-1.402280E-1	4.254968E-5
1.228000E+2	-1.629028E-1	3.430165E-5	-1.431924E-1	3.711032E-5
1.229000E+2	-1.859771E-1	3.963983E-5	-1.306390E-1	2.118225E-5
1.230000E+2	-1.781172E-1	1.075204E-4	-1.445600E-1	3.215740E-5
1.231000E+2	-1.847190E-1	3.311673E-5	-1.456877E-1	4.363068E-5
1.232000E+2	-1.957497E-1	5.104810E-5	-1.537092E-1	3.298004E-5
1.233000E+2	-2.001276E-1	2.998529E-5	-1.708748E-1	5.636108E-5
1.234000E+2	-2.030360E-1	5.389611E-5	-1.616389E-1	4.744399E-5
1.235000E+2	-1.928343E-1	4.661244E-5	-1.498260E-1	3.366080E-5
1.236000E+2	-1.737569E-1	6.010716E-5	-1.540080E-1	5.784811E-5
1.237000E+2	-1.797540E-1	5.046356E-5	-1.538448E-1	8.902884E-5
1.238000E+2	-1.712352E-1	4.347533E-5	-1.493800E-1	3.241982E-5
1.239000E+2	-1.747194E-1	3.237920E-5	-1.426344E-1	4.089265E-5
1.240000E+2	-1.671779E-1	3.471826E-5	-1.471450E-1	2.398819E-5
1.241000E+2	-1.917053E-1	7.714370E-5	-1.571365E-1	4.373687E-5
1.242000E+2	-1.850608E-1	4.829573E-5	-1.427917E-1	3.072338E-5
1.243000E+2	-1.827834E-1	3.565924E-5	-1.565202E-1	4.023049E-5
1.244000E+2	-1.902052E-1	4.002843E-5	-1.570255E-1	3.054127E-5
1.245000E+2	-1.697264E-1	5.823594E-5	-1.565853E-1	3.538668E-5
1.246000E+2	-1.765005E-1	3.737957E-5	-1.595286E-1	5.386573E-5
1.247000E+2	-1.724392E-1	5.741615E-5	-1.483429E-1	8.288369E-5
1.248000E+2	-1.678253E-1	4.089826E-5	-1.539824E-1	3.253489E-5
1.249000E+2	-1.532797E-1	4.113833E-5	-1.437013E-1	4.567981E-5
1.250000E+2	-1.627841E-1	3.840491E-5	-1.421171E-1	9.756304E-5
1.251000E+2	-1.852630E-1	3.279512E-5	-1.420897E-1	3.972299E-5
1.252000E+2	-1.696099E-1	3.393032E-5	-1.357188E-1	2.590790E-5
1.253000E+2	-1.876849E-1	2.621119E-5	-1.298733E-1	5.322773E-5
1.254000E+2	-1.716439E-1	2.710706E-5	-1.381008E-1	4.529720E-5
1.255000E+2	-1.783498E-1	9.463918E-5	-1.181199E-1	4.439050E-5
1.256000E+2	-1.832572E-1	7.675021E-5	-1.165610E-1	2.787408E-5
1.257000E+2	-1.737530E-1	5.958131E-5	-1.306931E-1	3.078920E-5
1.258000E+2	-1.733812E-1	3.140478E-5	-1.371736E-1	4.080334E-5
1.259000E+2	-1.879642E-1	3.803442E-5	-1.516638E-1	3.407962E-5
1.260000E+2	-1.935630E-1	5.060260E-5	-1.514942E-1	7.898220E-5
1.261000E+2	-1.940917E-1	2.728970E-5	-1.821804E-1	8.644568E-5
1.262000E+2	-2.101076E-1	3.793072E-5	-1.932739E-1	4.994921E-5
1.263000E+2	-2.015383E-1	5.293258E-5	-1.863227E-1	4.698620E-5
1.264000E+2	-2.164011E-1	5.056100E-5	-1.784307E-1	3.165362E-5
1.265000E+2	-1.958115E-1	1.061879E-4	-1.702511E-1	5.609273E-5
1.266000E+2	-1.989460E-1	3.893647E-5	-1.400338E-1	6.227901E-5
1.267000E+2	-1.959729E-1	5.433504E-5	-1.318153E-1	3.806134E-5
1.268000E+2	-1.740164E-1	3.916172E-5	-1.438669E-1	4.406197E-5
1.269000E+2	-1.873239E-1	5.327479E-5	-1.211796E-1	2.898637E-5
1.270000E+2	-1.690440E-1	2.101027E-5	-1.267225E-1	2.050194E-5
1.271000E+2	-1.802621E-1	3.746526E-5	-1.095525E-1	4.903602E-5
1.272000E+2	-1.558150E-1	3.689324E-5	-1.266330E-1	4.712204E-5
1.273000E+2	-1.811980E-1	5.177749E-5	-1.266716E-1	1.915204E-5
1.274000E+2	-1.668116E-1	5.047087E-5	-1.372249E-1	2.762954E-5
1.275000E+2	-1.796498E-1	3.097193E-5	-1.440074E-1	3.323692E-5
1.276000E+2	-1.597567E-1	3.015191E-5	-1.519058E-1	4.294853E-5
1.277000E+2	-1.640816E-1	6.725834E-5	-1.627556E-1	5.060313E-5
1.278000E+2	-1.659630E-1	3.621032E-5	-1.485990E-1	5.709404E-5
1.279000E+2	-1.461856E-1	5.885904E-5	-1.324385E-1	5.175652E-5
1.280000E+2	-1.623085E-1	4.843786E-5	-1.242035E-1	2.062136E-5
1.281000E+2	-1.715903E-1	4.975808E-5	-1.303428E-1	2.816746E-5
1.282000E+2	-1.658662E-1	9.625722E-5	-1.148576E-1	2.389134E-5
1.283000E+2	-1.834930E-1	6.381433E-5	-1.166906E-1	3.407591E-5
1.284000E+2	-1.845439E-1	5.464077E-5	-1.302094E-1	3.716660E-5
1.285000E+2	-1.869155E-1	2.436441E-5	-1.292351E-1	4.358549E-5
1.286000E+2	-1.803382E-1	6.650305E-5	-1.322365E-1	6.864664E-5
1.287000E+2	-1.645761E-1	2.638802E-5	-1.323698E-1	4.450000E-5
1.288000E+2	-1.824669E-1	6.825970E-5	-1.499365E-1	4.948892E-5
1.289000E+2	-1.808225E-1	6.504304E-5	-1.520719E-1	4.893078E-5
1.290000E+2	-1.868777E-1	4.245521E-5	-1.474172E-1	5.027824E-5
1.291000E+2	-1.938690E-1	5.524651E-5	-1.569340E-1	4.627433E-5
1.292000E+2	-1.937746E-1	1.646307E-5	-1.507120E-1	3.558432E-5
1.293000E+2	-2.109667E-1	1.011858E-4	-1.493335E-1	3.336760E-5
1.294000E+2	-1.925919E-1	1.524490E-4	-1.501089E-1	2.359457E-5
1.295000E+2	-2.024781E-1	4.269968E-5	-1.309416E-1	2.686215E-5
1.296000E+2	-1.965038E-1	3.357925E-5	-1.268714E-1	3.443669E-5
1.297000E+2	-1.972140E-1	4.049968E-5	-1.228638E-1	2.707070E-5
1.298000E+2	-1.838717E-1	1.992160E-5	-1.347014E-1	1.871391E-5
1.299000E+2	-1.942802E-1	7.713847E-5	-1.484292E-1	5.259014E-5
1.300000E+2	-2.004734E-1	3.933584E-5	-1.364689E-1	2.772746E-5
1.301000E+2	-2.006670E-1	2.752035E-5	-1.591787E-1	5.192695E-5
1.302000E+2	-2.119794E-1	4.919291E-5	-1.570901E-1	5.049058E-5
1.303000E+2	-2.100900E-1	7.601070E-5	-1.511172E-1	3.672681E-5
1.304000E+2	-2.082343E-1	7.264618E-5	-1.740883E-1	4.806241E-5
1.305000E+2	-2.024508E-1	5.915228E-5	-1.537198E-1	3.923007E-5
1.306000E+2	-2.004151E-1	2.947931E-5	-1.420434E-1	4.407140E-5
1.307000E+2	-2.059211E-1	7.668916E-5	-1.563551E-1	3.823943E-5
1.308000E+2	-2.109894E-1	4.984635E-5	-1.463846E-1	4.920118E-5
1.309000E+2	-2.054952E-1	2.314150E-5	-1.549175E-1	5.115057E-5
1.310000E+2	-2.095049E-1	4.027697E-5	-1.496037E-1	2.389374E-5
1.311000E+2	-2.095558E-1	7.623270E-5	-1.560274E-1	4.607017E-5
1.312000E+2	-2.209178E-1	5.371312E-5	-1.757175E-1	8.972667E-5
1.313000E+2	-2.212407E-1	7.680546E-5	-1.649825E-1	4.697019E-5
1.314000E+2	-2.062156E-1	3.734240E-5	-1.780031E-1	3.753169E-5
1.315000E+2	-2.144236E-1	4.749305E-5	-1.714882E-1	2.901195E-5
1.316000E+2	-1.886150E-1	4.544416E-5	-1.583488E-1	3.840033E-5
1.317000E+2	-1.822617E-1	5.230807E-5	-1.483096E-1	3.857061E-5
1.318000E+2	-1.898592E-1	8.679946E-5	-1.430132E-1	8.009960E-5
1.319000E+2	-1.797359E-1	3.767388E-5	-1.265321E-1	3.944132E-5
1.320000E+2	-1.975525E-1	3.925544E-5	-1.216132E-1	5.630086E-5
1.321000E+2	-1.795899E-1	3.843475E-5	-1.195056E-1	3.245780E-5
1.322000E+2	-1.974424E-1	6.284694E-5	-1.066398E-1	2.968555E-5
1.323000E+2	-2.041952E-1	8.022247E-5	-1.096487E-1	2.117902E-5
1.324000E+2	-1.987277E-1	8.245311E-5	-1.019778E-1	1.930883E-5
1.325000E+2	-1.997328E-1	7.021654E-5	-1.280836E-1	2.275000E-5
1.326000E+2	-2.037806E-1	5.207256E-5	-1.156679E-1	3.949856E-5
1.327000E+2	-1.969196E-1	5.953939E-5	-1.183772E-1	1.439319E-5
1.328000E+2	-1.928817E-1	2.679924E-5	-1.497597E-1	4.241175E-5
1.329000E+2	-2.097748E-1	6.642657E-5	-1.500444E-1	4.431164E-5
1.330000E+2	-1.918944E-1	5.756358E-5	-1.565072E-1	5.287679E-5
1.331000E+2	-2.006853E-1	7.573195E-5	-1.468343E-1	4.101437E-5
1.332000E+2	-2.147326E-1	9.119741E-5	-1.476223E-1	4.760895E-5
1.333000E+2	-2.113103E-1	5.496257E-5	-1.480381E-1	1.885662E-5
1.334000E+2	-2.166032E-1	8.140581E-5	-1.433057E-1	4.523656E-5
1.335000E+2	-2.073754E-1	9.520099E-5	-1.590277E-1	2.837878E-5
1.336000E+2	-2.010132E-1	3.129782E-5	-1.450830E-1	3.079073E-5
1.337000E+2	-2.023226E-1	4.460620E-5	-1.346455E-1	2.558068E-5
1.338000E+2	-2.005568E-1	5.481338E-5	-1.574723E-1	3.843875E-5
1.339000E+2	-2.084128E-1	5.983153E-5	-1.485462E-1	4.181886E-5
1.340000E+2	-2.035177E-1	6.251455E-5	-1.481338E-1	2.972132E-5
1.341000E+2	-2.151487E-1	3.438997E-5	-1.707389E-1	3.885775E-5
1.342000E+2	-2.287698E-1	7.526754E-5	-1.624691E-1	5.084602E-5
1.343000E+2	-2.223548E-1	1.030746E-4	-1.856659E-1	6.695192E-5
1.344000E+2	-2.328683E-1	7.376133E-5	-2.003116E-1	4.125086E-5
1.345000E+2	-2.227697E-1	3.866795E-5	-1.918850E-1	6.295655E-5
1.346000E+2	-2.152826E-1	5.055783E-5	-1.843019E-1	6.539211E-5
1.347000E+2	-2.204599E-1	5.028578E-5	-1.736626E-1	2.178393E-5
1.348000E+2	-2.083703E-1	3.831488E-5	-1.502789E-1	4.456037E-5
1.349000E+2	-2.227027E-1	4.911420E-5	-1.389737E-1	3.653814E-5
1.350000E+2	-2.144316E-1	1.002643E-4	-1.274286E-1	4.965097E-5
1.351000E+2	-2.199969E-1	4.740648E-5	-1.235898E-1	3.025743E-5
1.352000E+2	-2.035826E-1	3.973541E-5	-1.208985E-1	3.440406E-5
1.353000E+2	-2.107683E-1	5.955848E-5	-1.052102E-1	2.453191E-5
1.354000E+2	-2.103747E-1	5.739400E-5	-1.226228E-1	3.295695E-5
1.355000E+2	-2.034556E-1	8.005161E-5	-1.286537E-1	4.355743E-5
1.356000E+2	-2.195866E-1	9.337638E-5	-1.236247E-1	5.393391E-5
1.357000E+2	-2.180054E-1	7.404874E-5	-1.402478E-1	4.267793E-5
1.358000E+2	-2.069449E-1	6.156265E-5	-1.330737E-1	4.444620E-5
1.359000E+2	-2.070035E-1	5.084409E-5	-1.264522E-1	3.372935E-5
1.360000E+2	-2.065219E-1	8.157124E-5	-1.276556E-1	4.406739E-5
1.361000E+2	-2.124516E-1	8.618340E-5	-1.182051E-1	1.875504E-5
1.362000E+2	-2.099155E-1	4.348732E-5	-1.218025E-1	3.107030E-5
1.363000E+2	-2.134130E-1	6.718495E-5	-1.034736E-1	2.170545E-5
1.364000E+2	-2.247218E-1	6.053305E-5	-1.095413E-1	4.059484E-5
1.365000E+2	-2.055848E-1	6.250775E-5	-1.297072E-1	4.406709E-5
1.366000E+2	-2.020273E-1	5.038184E-5	-1.041441E-1	2.661610E-5
1.367000E+2	-1.838827E-1	3.848108E-5	-1.124478E-1	3.410175E-5
1.368000E+2	-1.945214E-1	7.748759E-5	-1.291606E-1	3.665212E-5
1.369000E+2	-1.822227E-1	4.639333E-5	-1.338385E-1	1.996635E-5
1.370000E+2	-1.831226E-1	6.043008E-5	-1.483199E-1	3.952564E-5
1.371000E+2	-1.844628E-1	6.235253E-5	-1.484384E-1	3.161338E-5
1.372000E+2	-1.953995E-1	8.249559E-5	-1.497723E-1	3.873697E-5
1.373000E+2	-2.195135E-1	9.203414E-5	-1.590724E-1	3.841076E-5
1.374000E+2	-2.114702E-1	5.041727E-5	-1.456497E-1	3.726833E-5
1.375000E+2	-2.263054E-1	7.720649E-5	-1.571417E-1	2.931208E-5
1.376000E+2	-2.117918E-1	3.390233E-5	-1.524707E-1	8.890561E-5
1.377000E+2	-2.223624E-1	5.715361E-5	-1.353665E-1	3.941490E-5
1.378000E+2	-2.065890E-1	8.082133E-5	-1.602103E-1	6.132426E-5
1.379000E+2	-2.158162E-1	8.038008E-5	-1.366570E-1	1.012971E-4
1.380000E+2	-2.150950E-1	6.518143E-5	-1.486313E-1	3.641113E-5
1.381000E+2	-2.159758E-1	5.830738E-5	-1.626037E-1	4.097157E-5
1.382000E+2	-2.254696E-1	6.720451E-5	-1.679562E-1	5.910558E-5
1.383000E+2	-2.325551E-1	9.898840E-5	-1.888252E-1	9.120739E-5
1.384000E+2	-2.234292E-1	6.619485E-5	-1.733341E-1	6.514881E-5
1.385000E+2	-2.023487E-1	2.358268E-5	-1.647789E-1	5.182730E-5
1.386000E+2	-2.154879E-1	9.574170E-5	-1.519631E-1	5.897714E-5
1.387000E+2	-1.852406E-1	2.228815E-5	-1.329739E-1	4.300581E-5
1.388000E+2	-2.073799E-1	4.732081E-5	-1.279777E-1	4.461511E-5
1.389000E+2	-1.775338E-1	8.155312E-5	-1.122683E-1	2.710122E-5
1.390000E+2	-1.895007E-1	1.206290E-4	-9.619671E-2	2.633692E-5
1.391000E+2	-2.232679E-1	6.018266E-5	-1.103107E-1	4.581990E-5
1.392000E+2	-1.980173E-1	4.959268E-5	-9.915473E-2	2.181265E-5
1.393000E+2	-2.166376E-1	3.643621E-5	-8.492810E-2	1.928710E-5
1.394000E+2	-2.042702E-1	5.074919E-5	-9.497320E-2	1.147600E-5
1.395000E+2	-2.153470E-1	6.266120E-5	-8.595104E-2	3.077555E-5
1.396000E+2	-2.047841E-1	4.208186E-5	-9.512354E-2	3.084567E-5
1.397000E+2	-1.945788E-1	4.743710E-5	-1.012217E-1	4.843290E-5
1.398000E+2	-1.886640E-1	4.867586E-5	-1.035882E-1	4.665915E-5
1.399000E+2	-1.964927E-1	9.397371E-5	-1.164535E-1	4.638604E-5
1.400000E+2	-2.051429E-1	7.883099E-5	-1.167574E-1	6.110233E-5
1.401000E+2	-1.911117E-1	4.496815E-5	-1.268321E-1	3.295227E-5
1.402000E+2	-2.061819E-1	7.354841E-5	-1.339926E-1	3.091943E-5
1.403000E+2	-2.138851E-1	8.883687E-5	-1.235607E-1	5.331667E-5
1.404000E+2	-2.184224E-1	7.087867E-5	-1.365118E-1	1.858032E-5
1.405000E+2	-2.114741E-1	4.554653E-5	-1.276233E-1	1.953726E-5
1.406000E+2	-2.041131E-1	4.529645E-5	-1.203120E-1	2.044911E-5
1.407000E+2	-1.939617E-1	4.995374E-5	-1.278770E-1	2.790263E-5
1.408000E+2	-2.076336E-1	5.558477E-5	-1.316452E-1	2.879171E-5
1.409000E+2	-1.986522E-1	5.604492E-5	-1.475080E-1	4.420148E-5
1.410000E+2	-2.056510E-1	6.034139E-5	-1.458630E-1	4.442707E-5
1.411000E+2	-1.938567E-1	5.982740E-5	-1.507544E-1	4.213664E-5
1.412000E+2	-2.141341E-1	4.107748E-5	-1.689992E-1	6.734294E-5
1.413000E+2	-2.123678E-1	4.464058E-5	-1.470900E-1	7.305134E-5
1.414000E+2	-2.108226E-1	6.002286E-5	-1.521253E-1	6.766238E-5
1.415000E+2	-2.194229E-1	7.194965E-5	-1.575743E-1	4.603021E-5
1.416000E+2	-2.102387E-1	3.741335E-5	-1.345092E-1	4.250536E-5
1.417000E+2	-2.176097E-1	4.963993E-5	-1.412374E-1	2.823402E-5
1.418000E+2	-2.116586E-1	6.531991E-5	-1.346127E-1	2.911108E-5
1.419000E+2	-2.154235E-1	4.845290E-5	-1.242967E-1	5.103903E-5
1.420000E+2	-2.199023E-1	4.877534E-5	-1.186768E-1	3.638379E-5
1.421000E+2	-2.137023E-1	7.246961E-5	-1.265426E-1	3.929878E-5
1.422000E+2	-2.208798E-1	7.114732E-5	-1.408900E-1	2.513055E-5
1.423000E+2	-2.175383E-1	6.021059E-5	-1.347459E-1	4.331265E-5
1.424000E+2	-2.188021E-1	1.251903E-4	-1.321491E-1	3.018672E-5
1.425000E+2	-2.177813E-1	7.017469E-5	-1.436887E-1	3.339632E-5
1.426000E+2	-1.978306E-1	5.500418E-5	-1.356705E-1	3.633893E-5
1.427000E+2	-2.094139E-1	7.400052E-5	-1.295190E-1	5.347372E-5
1.428000E+2	-1.968775E-1	1.084334E-4	-1.346117E-1	4.612312E-5
1.429000E+2	-1.766510E-1	4.145468E-5	-1.104850E-1	3.272874E-5
1.430000E+2	-1.914195E-1	7.450246E-5	-9.262978E-2	3.761535E-5
1.431000E+2	-1.841374E-1	9.053678E-5	-9.435190E-2	3.446620E-5
1.432000E+2	-1.796020E-1	5.742748E-5	-8.162366E-2	4.967429E-5
1.433000E+2	-1.769111E-1	6.493356E-5	-7.358367E-2	2.397616E-5
1.434000E+2	-1.712976E-1	4.757868E-5	-7.506292E-2	2.168173E-5
1.435000E+2	-1.803458E-1	5.804735E-5	-8.072278E-2	2.012717E-5
1.436000E+2	-1.680396E-1	8.516123E-5	-8.937485E-2	2.038155E-5
1.437000E+2	-1.681799E-1	3.543605E-5	-9.602444E-2	4.768900E-5
1.438000E+2	-1.657345E-1	8.741236E-5	-1.238784E-1	7.248465E-5
1.439000E+2	-2.023622E-1	9.523167E-5	-1.271339E-1	5.257945E-5
1.440000E+2	-1.672237E-1	3.497845E-5	-1.244466E-1	3.148200E-5
1.441000E+2	-1.910258E-1	5.904158E-5	-1.388551E-1	3.685712E-5
1.442000E+2	-1.877610E-1	8.167713E-5	-1.286741E-1	5.490406E-5
1.443000E+2	-2.002573E-1	1.032003E-4	-1.175687E-1	3.564929E-5
1.444000E+2	-2.022528E-1	1.058109E-4	-1.163809E-1	3.943355E-5
1.445000E+2	-1.969141E-1	5.610827E-5	-1.015311E-1	2.901168E-5
1.446000E+2	-1.822631E-1	6.640806E-5	-9.896503E-2	2.733457E-5
1.447000E+2	-2.033123E-1	9.392034E-5	-9.568006E-2	6.166546E-5
1.448000E+2	-1.830670E-1	4.935914E-5	-1.109686E-1	4.713591E-5
1.449000E+2	-1.918142E-1	5.727041E-5	-1.059688E-1	2.678080E-5
1.450000E+2	-2.015580E-1	4.430386E-5	-1.118418E-1	4.216447E-5
1.451000E+2	-1.899850E-1	1.120310E-4	-1.421234E-1	5.096388E-5
1.452000E+2	-2.209745E-1	9.516044E-5	-1.370049E-1	5.215880E-5
1.453000E+2	-2.112917E-1	4.140927E-5	-1.594209E-1	2.703915E-5
1.454000E+2	-2.245795E-1	9.615359E-5	-1.587950E-1	5.918405E-5
1.455000E+2	-1.967127E-1	3.423368E-5	-1.388140E-1	2.030399E-5
1.456000E+2	-2.163828E-1	5.965385E-5	-1.392584E-1	3.807033E-5
1.457000E+2	-2.059453E-1	5.984690E-5	-1.308410E-1	7.199476E-5
1.458000E+2	-2.127376E-1	2.794155E-5	-1.156592E-1	4.187740E-5
1.459000E+2	-1.926735E-1	5.701330E-5	-1.148691E-1	3.491913E-5
1.460000E+2	-2.025934E-1	5.607917E-5	-1.004732E-1	8.703741E-6
1.461000E+2	-2.195643E-1	1.065228E-4	-1.080626E-1	4.258693E-5
1.462000E+2	-1.944663E-1	3.402219E-5	-1.165104E-1	4.142662E-5
1.463000E+2	-2.162169E-1	8.838284E-5	-1.013003E-1	3.512934E-5
1.464000E+2	-1.881952E-1	4.715836E-5	-1.187460E-1	4.772243E-5
1.465000E+2	-2.020097E-1	8.780932E-5	-1.163397E-1	5.110326E-5
1.466000E+2	-2.100676E-1	5.954258E-5	-9.659291E-2	3.560321E-5
1.467000E+2	-1.804880E-1	3.687390E-5	-1.171342E-1	2.485846E-5
1.468000E+2	-1.798571E-1	1.016701E-4	-1.124518E-1	2.981516E-5
1.469000E+2	-1.834264E-1	6.913934E-5	-1.277285E-1	6.935286E-5
1.470000E+2	-1.876884E-1	7.016445E-5	-1.286156E-1	7.593808E-5
1.471000E+2	-1.821471E-1	6.516988E-5	-1.221349E-1	5.987044E-5
1.472000E+2	-1.815341E-1	5.561893E-5	-1.208669E-1	3.421903E-5
1.473000E+2	-1.777831E-1	6.721383E-5	-1.110035E-1	2.488802E-5
1.474000E+2	-1.866387E-1	3.414172E-5	-1.021421E-1	1.685262E-5
1.475000E+2	-1.889023E-1	8.114954E-5	-1.044202E-1	3.802085E-5
1.476000E+2	-1.803713E-1	4.234419E-5	-8.416723E-2	2.567406E-5
1.477000E+2	-1.887589E-1	5.126059E-5	-9.970904E-2	6.337313E-5
1.478000E+2	-1.901113E-1	4.826147E-5	-1.065902E-1	4.122673E-5
1.479000E+2	-1.758603E-1	5.186771E-5	-1.064309E-1	3.948769E-5
1.480000E+2	-1.803380E-1	3.770264E-5	-1.171831E-1	5.117229E-5
1.481000E+2	-1.740882E-1	5.590862E-5	-1.162723E-1	4.706030E-5
1.482000E+2	-1.873552E-1	1.131977E-4	-1.269609E-1	5.211970E-5
1.483000E+2	-1.940357E-1	5.009825E-5	-1.132322E-1	3.909094E-5
1.484000E+2	-1.926222E-1	7.303340E-5	-1.110835E-1	4.531799E-5
1.485000E+2	-1.889274E-1	1.169937E-4	-1.087123E-1	3.716842E-5
1.486000E+2	-1.980009E-1	3.494475E-5	-8.945712E-2	4.922119E-5
1.487000E+2	-1.856034E-1	8.181965E-5	-8.602566E-2	5.371060E-5
1.488000E+2	-1.741430E-1	7.624855E-5	-9.273600E-2	3.049265E-5
1.489000E+2	-1.823003E-1	5.574397E-5	-8.305173E-2	3.239663E-5
1.490000E+2	-1.732356E-1	6.511335E-5	-9.439075E-2	2.987760E-5
1.491000E+2	-1.867232E-1	3.388409E-5	-9.918784E-2	3.460010E-5
1.492000E+2	-1.981798E-1	3.704009E-5	-1.089996E-1	3.536711E-5
1.493000E+2	-1.880182E-1	5.108839E-5	-1.220789E-1	5.062212E-5
1.494000E+2	-1.955705E-1	9.178328E-5	-1.203199E-1	5.505928E-5
1.495000E+2	-2.009819E-1	2.604449E-5	-1.308387E-1	4.539187E-5
1.496000E+2	-1.890412E-1	4.887116E-5	-1.202125E-1	6.017853E-5
1.497000E+2	-1.960008E-1	7.468742E-5	-1.109209E-1	4.650355E-5
1.498000E+2	-1.849733E-1	5.077288E-5	-1.270556E-1	4.895030E-5
1.499000E+2	-1.845193E-1	6.872901E-5	-1.078313E-1	3.843482E-5
1.500000E+2	-2.029460E-1	5.474207E-5	-9.964846E-2	3.176632E-5
1.501000E+2	-1.877634E-1	3.583300E-5	-1.137218E-1	3.595927E-5
1.502000E+2	-2.019719E-1	4.740015E-5	-8.909217E-2	1.483866E-5
1.503000E+2	-1.780210E-1	1.202067E-4	-1.023133E-1	4.953625E-5
1.504000E+2	-1.869850E-1	7.153139E-5	-1.207693E-1	6.106784E-5
1.505000E+2	-1.936317E-1	4.439530E-5	-1.076622E-1	4.068670E-5
1.506000E+2	-1.745400E-1	3.589174E-5	-1.237757E-1	2.032147E-5
1.507000E+2	-1.726862E-1	4.833630E-5	-1.244329E-1	4.570685E-5
1.508000E+2	-1.611653E-1	4.980913E-5	-1.280566E-1	4.031251E-5
1.509000E+2	-1.743667E-1	7.689666E-5	-1.327564E-1	4.425110E-5
1.510000E+2	-1.743646E-1	2.192494E-5	-1.140957E-1	4.739653E-5
1.511000E+2	-1.704678E-1	4.105611E-5	-1.062047E-1	4.245155E-5
1.512000E+2	-1.699701E-1	7.661831E-5	-1.050319E-1	4.919180E-5
1.513000E+2	-1.616939E-1	6.777533E-5	-8.810478E-2	4.607563E-5
1.514000E+2	-1.842184E-1	4.162448E-5	-9.521453E-2	2.909033E-5
1.515000E+2	-1.696837E-1	6.829956E-5	-9.148252E-2	3.376992E-5
1.516000E+2	-1.653836E-1	6.626405E-5	-8.204946E-2	1.699321E-5
1.517000E+2	-1.748183E-1	3.463300E-5	-9.514527E-2	2.032139E-5
1.518000E+2	-1.639927E-1	3.553564E-5	-8.705918E-2	4.102071E-5
1.519000E+2	-1.604517E-1	7.947533E-5	-9.173105E-2	2.434226E-5
1.520000E+2	-1.622769E-1	1.000736E-4	-9.338696E-2	7.280345E-5
1.521000E+2	-1.598928E-1	2.794015E-5	-9.950661E-2	4.725194E-5
1.522000E+2	-1.678355E-1	7.552418E-5	-1.013625E-1	3.807058E-5
1.523000E+2	-1.581130E-1	4.144774E-5	-8.830521E-2	3.355983E-5
1.524000E+2	-1.632035E-1	3.602723E-5	-9.909580E-2	3.051998E-5
1.525000E+2	-1.667150E-1	9.279220E-5	-1.029346E-1	5.645135E-5
1.526000E+2	-1.649328E-1	6.227868E-5	-8.597391E-2	4.239709E-5
1.527000E+2	-1.722015E-1	7.209260E-5	-9.966844E-2	3.087231E-5
1.528000E+2	-1.662963E-1	5.700053E-5	-8.964061E-2	2.609993E-5
1.529000E+2	-1.734740E-1	7.453922E-5	-9.830511E-2	3.810202E-5
1.530000E+2	-1.729252E-1	3.672398E-5	-1.081324E-1	3.849981E-5
1.531000E+2	-1.872767E-1	5.366941E-5	-9.910151E-2	4.580923E-5
1.532000E+2	-1.715231E-1	5.187706E-5	-1.114442E-1	3.541225E-5
1.533000E+2	-1.821142E-1	9.420371E-5	-1.041280E-1	2.682623E-5
1.534000E+2	-1.781620E-1	8.041149E-5	-1.177942E-1	4.937622E-5
1.535000E+2	-1.681005E-1	4.761126E-5	-1.191543E-1	6.843066E-5
1.536000E+2	-1.836824E-1	3.322222E-5	-1.000848E-1	4.901938E-5
1.537000E+2	-1.612570E-1	5.431474E-5	-1.096766E-1	7.439334E-5
1.538000E+2	-1.633783E-1	4.140334E-5	-9.484547E-2	4.748657E-5
1.539000E+2	-1.573196E-1	6.920754E-5	-9.273039E-2	5.563982E-5
1.540000E+2	-1.489352E-1	3.595972E-5	-9.942146E-2	2.882430E-5
1.541000E+2	-1.478784E-1	6.461725E-5	-8.360805E-2	3.382156E-5
1.542000E+2	-1.410347E-1	6.937068E-5	-8.624306E-2	2.624423E-5
1.543000E+2	-1.523809E-1	4.478285E-5	-1.013799E-1	4.703205E-5
1.544000E+2	-1.480821E-1	5.228684E-5	-9.113361E-2	3.292600E-5
1.545000E+2	-1.409400E-1	4.615680E-5	-9.868662E-2	3.639559E-5
1.546000E+2	-1.445710E-1	7.040415E-5	-8.874193E-2	4.724215E-5
1.547000E+2	-1.395872E-1	6.640742E-5	-8.852115E-2	4.150367E-5
1.548000E+2	-1.548555E-1	5.372628E-5	-1.028573E-1	4.661417E-5
1.549000E+2	-1.512070E-1	5.651280E-5	-9.376701E-2	4.167600E-5
1.550000E+2	-1.571541E-1	3.199135E-5	-9.289120E-2	7.004928E-5
1.551000E+2	-1.603751E-1	5.167763E-5	-1.013104E-1	4.513107E-5
1.552000E+2	-1.542859E-1	4.355729E-5	-9.209875E-2	5.447255E-5
1.553000E+2	-1.619749E-1	4.399120E-5	-8.605629E-2	2.873167E-5
1.554000E+2	-1.589143E-1	4.020543E-5	-8.322661E-2	1.872997E-5
1.555000E+2	-1.499619E-1	4.248219E-5	-7.335319E-2	1.875119E-5
1.556000E+2	-1.523125E-1	6.420956E-5	-7.847295E-2	3.133367E-5
1.557000E+2	-1.469087E-1	3.576304E-5	-6.776915E-2	2.807595E-5
1.558000E+2	-1.424400E-1	3.142506E-5	-6.955233E-2	2.222790E-5
1.559000E+2	-1.524116E-1	4.969743E-5	-7.793085E-2	2.436033E-5
1.560000E+2	-1.507592E-1	7.463598E-5	-9.464283E-2	5.234817E-5
1.561000E+2	-1.565065E-1	5.763476E-5	-1.071697E-1	2.265892E-5
1.562000E+2	-1.652027E-1	5.053007E-5	-9.723270E-2	5.601037E-5
1.563000E+2	-1.640694E-1	4.514983E-5	-1.122746E-1	3.174385E-5
1.564000E+2	-1.703628E-1	9.906040E-5	-1.184136E-1	4.412842E-5
1.565000E+2	-1.667039E-1	7.349035E-5	-1.067270E-1	3.754393E-5
1.566000E+2	-1.707469E-1	4.362113E-5	-1.147747E-1	4.077569E-5
1.567000E+2	-1.643230E-1	6.322114E-5	-9.859621E-2	6.720336E-5
1.568000E+2	-1.612679E-1	5.135664E-5	-9.444888E-2	2.893578E-5
1.569000E+2	-1.537584E-1	8.141676E-5	-1.049031E-1	3.048521E-5
1.570000E+2	-1.647319E-1	5.774383E-5	-8.699291E-2	3.211628E-5
1.571000E+2	-1.477112E-1	9.895969E-5	-1.082948E-1	2.650305E-5
1.572000E+2	-1.543931E-1	1.026582E-4	-8.820958E-2	4.940626E-5
1.573000E+2	-1.538207E-1	8.385100E-5	-8.844468E-2	3.710651E-5
1.574000E+2	-1.495108E-1	7.560761E-5	-1.159948E-1	3.706063E-5
1.575000E+2	-1.657079E-1	5.363174E-5	-1.042438E-1	2.562437E-5
1.576000E+2	-1.424471E-1	9.375187E-5	-1.039949E-1	4.394193E-5
1.577000E+2	-1.394107E-1	6.268081E-5	-9.898845E-2	6.482425E-5
1.578000E+2	-1.367854E-1	3.285342E-5	-1.011230E-1	6.997207E-5
1.579000E+2	-1.337882E-1	2.855934E-5	-9.873995E-2	5.414564E-5
1.580000E+2	-1.445712E-1	5.030501E-5	-9.751126E-2	3.063540E-5
1.581000E+2	-1.391088E-1	5.914260E-5	-9.036482E-2	3.727982E-5
1.582000E+2	-1.556505E-1	6.371928E-5	-9.270789E-2	5.485490E-5
1.583000E+2	-1.418685E-1	7.434156E-5	-8.160305E-2	6.453166E-5
1.584000E+2	-1.621076E-1	2.652501E-5	-7.840888E-2	4.718793E-5
1.585000E+2	-1.641911E-1	6.612476E-5	-8.625267E-2	3.513903E-5
1.586000E+2	-1.544285E-1	5.605506E-5	-7.328136E-2	3.055577E-5
1.587000E+2	-1.687126E-1	7.020040E-5	-8.196368E-2	4.951800E-5
1.588000E+2	-1.523222E-1	3.756568E-5	-8.311365E-2	2.444193E-5
1.589000E+2	-1.537320E-1	3.719824E-5	-7.412351E-2	4.412783E-5
1.590000E+2	-1.503363E-1	7.382425E-5	-9.111843E-2	4.997860E-5
1.591000E+2	-1.591316E-1	7.936503E-5	-1.026804E-1	8.206054E-5
1.592000E+2	-1.561425E-1	5.979875E-5	-1.052616E-1	6.689610E-5
1.593000E+2	-1.563790E-1	5.853282E-5	-1.053891E-1	3.562217E-5
1.594000E+2	-1.517648E-1	7.691146E-5	-1.008232E-1	5.898250E-5
1.595000E+2	-1.594009E-1	6.859776E-5	-1.097969E-1	4.353444E-5
1.596000E+2	-1.601410E-1	3.677807E-5	-1.040897E-1	2.600837E-5
1.597000E+2	-1.677216E-1	6.253592E-5	-1.034672E-1	5.407738E-5
1.598000E+2	-1.679640E-1	2.765192E-5	-1.107484E-1	5.760898E-5
1.599000E+2	-1.629534E-1	2.310257E-5	-1.044466E-1	4.228738E-5
1.600000E+2	-1.700814E-1	5.401243E-5	-1.147140E-1	4.782818E-5
